# Supplementary material for: More Is Not Always Better: Co-Occurrence Analysis of Anti-Phage Systems Reveals Prevalent Neutral Interactions in P. aeruginosa
Source: Microorganisms. 2025 Dec 7;13(12):2783. doi: 10.3390/microorganisms13122783 (PMC12735699; doi:10.3390/microorganisms13122783)
Supplement: Supplementary file 1 [file microorganisms-13-02783-s001.zip]

Archive with 2 entries (2 files):
- Supplementary figure_Han Shuhong.pdf
- Supplementary table_Han Shuhong R1-251205.xlsx
