# Supplementary material for: More Is Not Always Better: Co-Occurrence Analysis of Anti-Phage Systems Reveals Prevalent Neutral Interactions in P. aeruginosa
Source: Microorganisms. 2025 Dec 7;13(12):2783. doi: 10.3390/microorganisms13122783 (PMC12735699; doi:10.3390/microorganisms13122783)
Supplement: Supplementary file 1 [file microorganisms-13-02783-s001.zip › Supplementary table_Han Shuhong R1-251205.xlsx]

## Sheet: Table S1
Supplementary Table 1. Comprehensive list of defense systems in P. aeruginosa RefSeq (n=1102).
genomes	total_length	No. defense systems	6A_MBL	Abiα	AbiD	AbiE	AbiH	AbiJ	AbiU	AbiZ	Avs_I	Avs_II	Avs_III	Avs_IV	Avs_V	Azaca	Belisama	Borvo	BREX	BREX Type I	BREX Type II	BREX Type III	BstA	Bunzi	CapRel	CBASS Type I	CBASS Type II	CBASS Type III	CoCoNut Type I-C	CoCoNut Type II	CoCoNut Type III-A	CRISPR-Cas Type I	CRISPR-Cas Type I-C	CRISPR-Cas Type I-E	CRISPR-Cas Type I-F	CRISPR-Cas Type IV-A	CRISPR-Cas Type IV-E	DarTG	Dazbog	dCTPdeaminase	DISARM Type I	DISARM_2	Dnd_ABCDE	Dpd	DRT Type II	DRT_3	DRT9	Druantia Type I	Druantia Type II
GCF_033375815.1	6978549	27	0	1	0	1	0	0	0	0	0	0	0	0	0	0	0	0	0	0	0	0	0	0	0	0	2	0	0	0	0	0	0	1	1	0	0	0	0	0	1	0	0	0	0	0	1	0	0
GCF_000981825.1	7497593	25	1	0	0	0	0	0	0	0	0	0	0	0	0	0	0	0	0	1	0	0	0	0	0	0	0	1	0	0	0	0	0	0	0	0	0	0	0	0	0	0	0	0	0	0	0	0	0
GCF_016811975.1	6950174	25	0	1	0	1	0	0	0	0	0	0	0	0	0	0	0	0	0	0	0	0	0	0	0	0	2	0	0	0	0	0	0	1	1	0	0	0	0	0	0	0	0	0	0	0	1	0	0
GCF_002085605.1	7380063	24	1	0	0	0	0	0	0	0	0	0	0	0	0	0	0	0	0	1	0	0	0	0	0	0	0	1	0	0	0	0	0	0	0	0	0	0	0	0	0	0	0	0	0	0	0	0	0
GCF_003571505.1	6972899	24	0	1	0	1	0	0	0	0	0	0	0	0	0	0	0	0	0	0	0	0	0	0	0	0	0	0	0	1	0	0	0	1	1	0	0	1	0	0	0	0	0	0	0	0	1	0	0
GCF_028404045.1	7165834	24	1	0	0	0	0	0	0	0	0	0	0	0	0	0	0	0	0	1	0	0	0	0	0	0	0	1	0	0	0	0	0	0	0	0	0	0	0	0	0	0	0	0	0	0	0	0	0
GCF_035557195.1	7137446	24	1	0	0	0	0	0	0	0	0	0	0	0	0	0	0	0	0	1	0	0	0	0	0	0	0	1	0	0	0	0	0	0	0	1	0	0	0	0	0	0	0	0	0	0	0	0	0
GCF_036418275.1	7025878	24	0	1	0	1	0	0	0	0	0	0	0	0	0	0	0	0	0	0	0	0	0	0	0	0	0	0	0	1	0	0	0	1	1	0	0	1	0	0	0	0	0	0	0	0	1	0	0
GCF_049565995.1	7077736	24	1	0	0	0	0	0	0	0	0	0	0	0	0	0	0	0	0	1	0	0	0	0	0	0	0	1	0	0	0	0	0	0	0	0	0	0	0	0	0	0	0	0	0	0	0	0	0
GCF_001516265.1	7273258	23	0	0	0	1	0	0	0	0	0	0	0	0	0	0	1	0	0	2	0	0	0	0	0	0	0	1	0	0	0	0	0	0	0	0	0	0	0	0	0	0	0	0	0	0	0	0	0
GCF_009662315.1	7190208	23	1	0	0	0	0	0	0	0	0	0	0	0	0	0	0	0	0	1	0	0	0	0	0	0	0	1	0	0	0	0	0	0	0	0	0	0	0	0	0	0	0	0	0	0	0	0	0
GCF_023093935.1	7408984	23	1	0	0	0	0	0	0	0	0	0	0	0	0	0	0	0	0	1	0	0	0	0	0	0	0	1	0	0	0	0	0	0	0	0	0	0	0	0	0	0	0	0	0	0	0	0	0
GCF_028366415.1	7085539	23	0	0	0	0	0	0	0	0	0	0	0	0	0	0	0	0	0	0	0	0	0	0	0	0	0	0	0	0	0	0	0	0	0	0	0	0	0	1	0	0	0	0	1	0	0	0	0
GCF_028404105.1	7057974	23	1	0	0	0	0	0	0	0	0	0	0	0	0	0	0	0	0	1	0	0	0	0	0	0	0	1	0	0	0	0	0	0	0	1	0	0	0	0	0	0	0	0	0	0	0	0	0
GCF_029962185.1	7153669	23	0	0	0	1	0	0	0	0	0	0	0	0	0	0	0	0	0	1	0	0	0	0	0	1	0	1	0	0	0	0	0	0	0	0	0	0	0	0	0	0	0	0	0	0	0	0	0
GCF_030253475.1	7082165	23	0	0	0	0	0	0	0	0	0	0	0	0	0	0	0	0	0	0	0	0	0	0	0	0	0	0	0	0	0	0	0	0	0	0	0	0	0	1	0	0	0	0	1	0	0	0	0
GCF_033335935.1	7082821	23	0	0	0	0	0	0	0	0	0	0	0	0	0	0	0	0	0	0	0	0	0	0	0	0	0	0	0	0	0	0	0	0	0	0	0	0	0	1	0	0	0	0	1	0	0	0	0
GCF_038418245.1	7078966	23	0	0	0	0	0	0	0	0	0	0	0	0	0	0	0	0	0	0	0	0	0	0	0	0	0	0	0	0	0	0	0	0	0	0	0	0	0	1	0	0	0	0	1	0	0	0	0
GCF_900497025.1	7207057	23	1	0	0	0	0	0	0	0	0	0	0	0	0	0	0	0	0	1	0	0	0	0	0	0	0	1	0	0	0	0	0	0	0	0	0	0	0	0	0	0	0	0	0	0	0	0	0
GCF_003716765.1	6877287	22	0	0	0	1	0	0	0	1	0	0	0	0	0	0	0	0	1	0	0	1	0	0	0	0	0	0	0	0	0	0	0	0	1	0	0	0	0	0	0	0	0	0	0	0	0	0	0
GCF_026727755.1	7345639	22	0	0	0	1	0	0	0	0	0	0	0	0	0	0	0	0	1	0	0	0	0	0	0	0	1	0	0	0	0	0	0	0	1	0	0	0	0	0	0	0	0	0	0	0	0	0	0
GCF_027570455.1	7126864	22	2	0	0	1	0	0	0	0	0	0	0	0	0	0	0	0	0	0	0	0	0	0	0	0	0	1	0	2	0	0	0	0	0	0	0	0	0	0	0	0	0	0	0	0	0	0	0
GCF_028403985.1	7092945	22	1	0	0	0	0	0	0	0	0	0	0	0	0	0	0	0	0	1	0	0	0	0	0	0	0	1	0	0	0	0	0	0	0	0	0	0	0	0	0	0	0	0	0	0	0	0	0
GCF_028404025.1	7153626	22	1	0	0	0	0	0	0	0	0	0	0	0	0	0	0	0	0	1	0	0	0	0	0	0	0	1	0	0	0	0	0	0	0	0	0	0	0	0	0	0	0	0	0	0	0	0	0
GCF_028404065.1	7055952	22	1	0	0	0	0	0	0	0	0	0	0	0	0	0	0	0	0	1	0	0	0	0	0	0	0	1	0	0	0	0	0	0	0	0	0	0	0	0	0	0	0	0	0	0	0	0	0
GCF_028404085.1	7262764	22	1	0	0	0	0	0	0	0	0	0	0	0	0	0	0	0	0	1	0	0	0	0	0	0	1	1	0	0	0	0	0	0	0	0	0	0	0	0	0	0	0	0	0	0	0	0	0
GCF_030183355.2	7003428	22	1	0	0	0	0	0	0	0	0	0	0	0	0	0	0	0	0	1	0	0	0	0	0	0	0	1	0	0	0	0	0	0	0	0	0	0	0	0	0	0	0	0	0	0	0	0	0
GCF_030183855.2	7003799	22	1	0	0	0	0	0	0	0	0	0	0	0	0	0	0	0	0	1	0	0	0	0	0	0	0	1	0	0	0	0	0	0	0	0	0	0	0	0	0	0	0	0	0	0	0	0	0
GCF_030185815.2	6999575	22	1	0	0	0	0	0	0	0	0	0	0	0	0	0	0	0	0	1	0	0	0	0	0	0	0	1	0	0	0	0	0	0	0	0	0	0	0	0	0	0	0	0	0	0	0	0	0
GCF_030185915.2	6999091	22	1	0	0	0	0	0	0	0	0	0	0	0	0	0	0	0	0	1	0	0	0	0	0	0	0	1	0	0	0	0	0	0	0	0	0	0	0	0	0	0	0	0	0	0	0	0	0
GCF_030186885.2	7003110	22	1	0	0	0	0	0	0	0	0	0	0	0	0	0	0	0	0	1	0	0	0	0	0	0	0	1	0	0	0	0	0	0	0	0	0	0	0	0	0	0	0	0	0	0	0	0	0
GCF_036233355.1	7134225	22	0	0	0	0	0	0	0	0	0	0	0	0	0	0	0	0	0	0	0	0	1	0	0	0	3	1	0	0	0	0	0	0	1	0	0	0	0	0	0	0	0	0	0	0	0	0	0
GCF_036326305.1	6964336	22	0	0	0	0	0	0	0	0	0	0	0	0	0	0	0	0	0	0	0	0	0	0	0	0	0	0	0	0	0	0	0	0	0	0	0	0	0	1	0	0	0	0	1	0	0	0	0
GCF_900618285.1	6931425	22	0	0	0	0	0	0	1	0	0	0	0	0	0	0	0	0	0	0	0	0	0	0	0	0	1	1	0	1	0	0	0	0	0	0	0	0	0	0	1	0	0	0	0	0	0	0	0
GCF_002192475.1	7008516	21	0	0	0	0	0	0	1	0	0	0	0	0	0	0	0	0	0	0	0	0	0	0	0	0	1	0	0	1	0	0	0	0	0	0	0	0	0	0	1	0	0	0	0	0	0	0	0
GCF_002205355.1	7148302	21	0	0	0	0	0	0	1	0	0	0	0	0	0	0	0	0	0	0	0	0	0	0	0	0	1	0	0	1	0	0	0	0	0	0	0	0	0	0	1	0	0	0	0	0	0	0	0
GCF_030413195.1	6896109	21	0	0	0	1	0	0	0	0	0	0	0	0	0	0	0	0	0	0	0	0	0	0	0	0	0	1	0	0	0	0	0	0	0	0	0	0	0	0	0	0	0	0	0	0	0	0	0
GCF_030851965.2	7137564	21	0	0	0	0	0	0	0	0	0	0	0	0	0	0	0	0	0	0	0	0	0	0	0	0	0	0	0	0	0	0	0	0	0	0	0	0	0	0	0	0	0	0	0	0	0	0	1
GCF_037890725.1	7009390	21	0	0	0	0	0	0	1	0	0	0	0	0	0	0	0	0	0	0	0	0	0	0	0	0	1	0	0	1	0	0	0	0	0	0	0	0	0	0	1	0	0	0	0	0	0	0	0
GCF_038431895.1	7040896	21	1	0	0	0	0	0	0	0	0	0	0	0	0	0	0	0	0	1	0	0	0	0	0	0	0	1	0	0	0	0	0	0	0	0	0	0	0	0	0	0	0	0	0	0	0	0	0
GCF_047049275.1	7188544	21	1	0	0	0	0	0	0	0	0	0	0	0	0	0	0	0	0	1	0	0	0	0	0	0	0	1	0	0	0	0	0	0	0	0	0	0	0	0	0	0	0	0	0	0	0	0	0
GCF_900618305.1	6941287	21	0	0	0	0	0	0	1	0	0	0	0	0	0	0	0	0	0	0	0	0	0	0	0	0	1	1	0	1	0	0	0	0	0	0	0	0	0	0	1	0	0	0	0	0	0	0	0
GCF_002411865.3	6925889	20	0	0	0	1	0	0	0	0	0	0	0	0	0	0	0	0	0	0	0	0	0	0	0	0	0	0	0	0	0	0	0	0	0	0	0	0	0	0	0	0	0	0	0	0	1	0	0
GCF_003073735.1	7125975	20	1	0	0	0	0	0	0	0	0	0	0	0	0	0	0	0	0	1	0	0	0	0	0	0	0	1	0	0	0	0	0	0	0	0	0	0	0	0	0	0	0	0	0	0	0	0	0
GCF_003626935.1	6876113	20	0	0	0	0	0	0	0	1	0	0	0	0	0	0	0	0	0	0	0	1	0	0	0	0	0	0	0	0	0	0	0	0	1	0	0	0	0	0	0	0	0	0	0	0	0	0	0
GCF_013201115.1	7564383	20	0	0	0	1	0	0	0	0	0	0	0	0	0	0	0	0	0	0	0	0	0	0	0	1	0	1	0	0	0	0	0	0	1	0	0	0	0	0	0	0	0	0	0	0	0	0	0
GCF_016925455.1	6754571	20	0	0	0	0	0	0	0	1	0	0	0	0	0	0	0	0	1	0	0	0	0	0	0	0	0	0	0	0	0	0	0	0	1	0	0	0	0	0	0	0	0	0	0	0	0	0	0
GCF_016925475.1	6847382	20	0	0	0	0	0	0	0	1	0	0	0	0	0	0	0	0	1	0	0	0	0	0	0	0	0	0	0	0	0	0	0	0	1	0	0	0	0	0	0	0	0	0	0	0	0	0	0
GCF_020990465.1	6935768	20	0	0	0	1	0	0	0	0	0	0	0	0	0	0	0	0	0	0	0	0	0	0	0	0	0	0	0	0	0	0	0	0	0	0	0	0	0	0	0	0	0	0	0	0	1	0	0
GCF_020990485.1	6909349	20	0	0	0	1	0	0	0	0	0	0	0	0	0	0	0	0	0	0	0	0	0	0	0	0	0	0	0	0	0	0	0	0	0	0	0	0	0	0	0	0	0	0	0	0	1	0	0
GCF_021378395.1	6944358	20	0	1	0	1	0	0	0	0	0	0	0	0	0	0	0	0	0	0	0	0	0	0	0	0	2	0	0	0	0	0	0	1	1	0	0	0	0	0	0	0	0	0	0	0	1	0	0
GCF_022637915.1	6864839	20	0	0	0	1	0	0	0	0	0	0	0	0	0	0	0	0	0	0	0	0	0	0	0	0	0	0	0	1	0	0	0	0	0	0	0	0	0	0	0	0	0	0	0	0	0	0	0
GCF_025723085.1	7223955	20	1	0	0	0	0	0	0	0	0	0	0	0	0	0	0	0	0	1	0	0	0	0	0	0	0	1	0	0	0	0	0	0	0	0	0	0	0	0	0	0	0	0	0	0	0	0	0
GCF_028994395.2	7100829	20	0	0	0	1	0	0	0	0	0	0	0	0	0	0	0	0	0	0	0	0	0	0	0	1	0	1	0	1	0	0	0	0	0	0	0	0	0	0	0	0	0	0	0	0	0	0	0
GCF_029961285.1	7264314	20	0	0	0	0	0	0	1	0	0	0	0	0	0	0	0	0	0	0	0	0	0	0	0	0	2	0	0	1	0	0	0	0	0	0	0	0	0	0	1	0	0	0	0	0	0	0	0
GCF_029961585.1	7164971	20	0	0	0	0	0	0	1	0	0	0	0	0	0	0	0	0	0	0	0	0	0	0	0	0	1	0	0	1	0	0	0	0	0	0	0	0	0	0	1	0	0	0	0	0	0	0	0
GCF_029962205.1	7288284	20	0	0	0	0	0	0	1	0	0	0	0	0	0	0	0	0	0	0	0	0	0	0	0	0	1	0	0	1	0	0	0	0	0	0	0	0	0	0	1	0	0	0	0	0	0	0	0
GCF_033615795.1	7352680	20	1	0	1	1	0	0	0	0	0	0	0	0	0	0	0	0	0	0	0	0	0	0	0	0	0	1	0	0	0	0	0	0	1	0	0	0	0	1	0	0	0	0	0	0	0	0	0
GCF_036233255.1	6628136	20	0	0	0	2	0	0	0	0	0	0	0	0	0	0	0	0	0	0	0	2	0	0	0	0	0	0	0	1	0	0	0	0	0	0	0	0	0	0	0	0	0	0	0	0	0	0	0
GCF_041344985.1	6909706	20	0	0	0	0	0	0	0	0	0	0	0	0	0	0	0	0	0	0	0	0	0	0	0	0	1	0	0	1	0	0	0	0	0	0	0	0	0	0	1	0	0	0	0	0	0	0	0
GCF_049563845.1	7097679	20	0	0	0	1	0	0	0	0	0	0	0	0	0	0	0	0	0	0	0	0	0	0	0	0	3	1	0	0	0	0	1	0	0	0	0	0	0	0	0	0	0	0	0	0	0	0	0
GCF_050242295.1	6759240	20	0	0	0	1	0	0	1	0	0	0	0	0	0	0	0	0	0	0	0	0	0	0	0	0	1	0	0	1	0	0	0	0	0	0	0	0	0	0	1	0	0	0	0	0	0	1	0
GCF_951805275.2	7001594	20	0	0	0	1	0	0	0	0	0	0	0	0	0	1	0	0	0	0	0	0	0	0	0	0	0	0	0	1	0	0	0	0	1	0	0	0	0	0	0	0	0	0	0	0	0	0	0
GCF_001548335.1	6897018	19	0	0	0	0	0	0	0	0	0	0	0	0	0	0	0	0	0	1	0	1	0	0	0	1	0	0	0	1	0	0	0	0	0	0	0	0	0	0	0	0	0	0	0	0	0	0	0
GCF_003950015.1	7047704	19	0	0	0	0	0	0	0	0	0	0	0	0	0	1	0	0	0	0	0	0	0	0	0	0	0	0	0	1	0	0	0	0	1	1	0	0	0	0	0	0	0	0	0	0	0	0	0
GCF_011106815.1	6716578	19	0	0	0	0	0	0	0	0	0	0	0	0	0	0	0	0	0	0	0	0	0	0	0	0	0	0	0	1	0	0	0	0	0	0	0	0	0	0	0	0	0	0	0	0	0	0	0
GCF_024266915.1	7046937	19	0	0	0	0	0	0	0	0	0	0	0	0	0	0	0	0	0	0	0	0	0	0	0	0	0	1	0	0	1	0	0	1	1	0	0	0	0	0	0	0	0	0	0	0	1	0	0
GCF_024266935.1	7048060	19	0	0	0	0	0	0	0	0	0	0	0	0	0	0	0	0	0	0	0	0	0	0	0	0	0	1	0	0	1	0	0	1	1	0	0	0	0	0	0	0	0	0	0	0	1	0	0
GCF_025398135.1	7094521	19	0	0	0	0	0	0	0	0	0	0	0	0	0	0	0	0	0	0	0	0	0	0	0	0	2	1	0	1	0	0	0	0	0	0	0	0	0	0	0	0	0	0	0	0	0	0	0
GCF_029961565.1	7128627	19	0	0	0	0	0	0	1	0	0	0	0	0	0	0	0	0	0	0	0	0	0	0	0	0	1	1	0	1	0	0	0	0	0	0	0	0	0	0	1	0	0	0	0	0	0	0	0
GCF_029962145.1	6936895	19	0	0	0	0	0	0	1	0	0	0	0	0	0	0	0	0	0	0	0	0	0	0	0	0	1	0	0	1	0	0	0	0	0	0	0	0	0	0	1	0	0	0	0	0	0	0	0
GCF_036232725.1	6885195	19	0	0	0	0	0	0	0	0	0	0	0	0	0	0	0	0	0	0	0	0	0	0	0	0	0	1	0	0	0	0	0	0	1	0	0	0	0	0	1	0	0	0	0	0	0	0	0
GCF_036232785.1	6812006	19	1	0	1	1	0	0	0	0	0	0	0	0	0	0	0	0	0	0	0	0	0	0	0	0	0	1	0	0	0	0	0	0	1	0	0	1	0	1	0	0	0	0	0	0	0	0	0
GCF_040429605.1	7059884	19	0	0	0	0	0	0	0	0	0	0	0	0	0	1	0	0	0	0	0	0	0	0	0	0	1	0	0	0	0	0	0	0	1	0	0	0	0	0	0	0	0	0	0	0	0	0	0
GCF_049913025.1	6838447	19	1	0	1	1	0	0	0	0	0	0	0	0	0	0	0	0	0	0	0	0	0	0	0	0	0	1	0	0	1	0	0	0	1	0	0	1	0	1	0	0	0	0	0	0	0	0	0
GCF_050186595.1	6959835	19	0	0	0	0	0	0	0	0	0	0	0	0	0	1	0	0	0	0	0	0	0	0	0	0	0	0	0	1	0	0	0	0	1	0	0	0	0	0	0	0	0	0	0	0	0	0	0
GCF_050499725.1	7171071	19	4	0	0	1	0	0	0	0	0	0	0	0	0	0	0	0	0	0	0	0	0	0	0	0	0	0	0	0	1	0	0	0	0	0	0	0	0	0	0	0	0	0	0	0	0	0	0
GCF_050642295.1	7182497	19	4	0	0	1	0	0	0	0	0	0	0	0	0	0	0	0	0	0	0	0	0	0	0	0	0	0	0	0	1	0	0	0	0	0	0	0	0	0	0	0	0	0	0	0	0	0	0
GCF_050908775.1	7209899	19	0	0	0	1	0	0	0	0	0	0	0	0	0	0	0	0	0	0	0	0	1	0	0	0	0	0	0	0	0	0	0	0	0	0	0	0	0	0	0	0	0	0	0	0	0	0	0
GCF_051257865.1	6927772	19	0	0	0	0	0	0	0	0	0	0	0	0	0	0	0	0	0	1	0	0	0	0	0	1	0	0	0	1	0	0	0	0	0	0	0	0	0	0	0	0	0	0	0	0	0	0	0
GCF_900185255.1	6902967	19	1	0	1	1	0	0	0	0	0	0	0	0	0	0	0	0	0	0	0	0	0	0	0	0	0	1	0	0	1	0	0	0	1	0	0	1	0	1	0	0	0	0	0	0	0	0	0
GCF_003369755.1	7106857	18	1	0	0	0	0	0	0	0	0	0	0	0	0	0	0	0	0	0	0	0	0	0	0	0	0	1	0	0	0	0	0	0	0	0	0	0	0	0	0	0	0	0	0	0	0	0	0
GCF_015697665.1	7087087	18	1	0	0	0	0	0	0	0	0	0	0	0	0	0	0	0	0	0	0	0	0	0	0	0	0	1	0	0	0	0	0	0	0	0	0	0	0	0	0	0	0	0	0	0	0	0	0
GCF_018279265.1	6878937	18	0	0	0	0	0	0	0	0	0	0	0	0	0	0	0	0	1	0	0	0	0	0	0	0	0	0	0	0	0	0	0	0	1	0	0	0	0	0	0	0	0	0	0	0	0	0	0
GCF_021513295.1	6941174	18	0	0	0	1	0	0	0	0	0	0	0	0	0	0	0	0	0	0	0	0	0	0	0	0	0	1	0	1	0	0	0	0	0	0	0	0	0	0	0	0	0	0	0	0	0	0	0
GCF_025790885.1	7020963	18	0	0	0	1	0	0	0	0	0	0	0	0	0	0	0	0	0	0	0	0	0	0	0	0	0	0	0	1	0	0	0	1	1	0	0	0	0	0	0	0	0	0	0	0	0	0	0
GCF_026870135.1	6755766	18	1	0	1	1	0	0	0	0	0	0	0	0	0	0	0	0	0	0	0	0	0	0	0	0	0	1	0	0	0	0	0	0	1	0	0	1	0	1	0	0	0	0	0	0	0	0	0
GCF_027570575.1	6879940	18	1	0	1	1	0	0	0	0	0	0	0	0	0	0	0	0	0	0	0	0	0	0	0	0	0	1	0	0	0	0	0	0	1	0	0	1	0	1	0	0	0	0	0	0	0	0	0
GCF_028404005.1	6953400	18	1	0	0	0	0	0	0	0	0	0	0	0	0	0	0	0	0	1	0	0	0	0	0	0	0	1	0	0	0	0	0	0	0	0	0	0	0	0	0	0	0	0	0	0	0	0	0
GCF_029961325.1	7290539	18	0	0	0	0	0	0	1	0	0	0	0	0	0	0	0	0	0	0	0	0	0	0	0	0	1	0	0	1	0	0	0	0	0	0	0	0	0	0	1	0	0	0	0	0	0	0	0
GCF_031222225.1	6927849	18	0	0	0	0	0	0	0	0	0	0	0	0	0	0	0	0	0	0	0	0	1	0	0	0	1	1	0	0	0	0	0	0	1	0	0	0	0	0	0	0	0	0	0	0	0	0	0
GCF_033374175.1	6918551	18	0	0	0	0	0	0	0	0	0	0	0	0	0	0	0	0	0	0	0	0	0	0	0	0	0	0	0	0	0	0	0	0	0	0	0	0	0	0	0	0	0	0	0	0	0	0	1
GCF_034120925.1	7158384	18	0	0	0	0	0	0	1	0	0	0	0	0	0	0	0	0	0	0	0	0	0	0	0	0	1	0	0	1	0	0	0	0	0	0	0	0	0	0	1	0	0	0	0	0	0	0	0
GCF_035621175.1	7181357	18	0	0	0	0	0	0	1	0	0	0	0	0	0	0	0	0	0	0	0	0	0	0	0	0	1	0	0	1	0	0	0	0	0	0	0	0	0	0	1	0	0	0	0	0	0	0	0
GCF_036232085.1	7070483	18	0	0	0	1	0	0	0	0	0	0	0	0	0	0	0	0	0	0	0	0	0	0	0	0	0	1	0	0	0	0	0	1	0	0	0	0	0	0	0	0	0	0	0	0	0	0	0
GCF_036232745.1	6885188	18	0	0	0	0	0	0	0	0	0	0	0	0	0	0	0	0	0	0	0	0	0	0	0	0	0	1	0	0	0	0	0	0	1	0	0	0	0	0	1	0	0	0	0	0	0	0	0
GCF_039555165.1	6922301	18	0	0	0	0	0	0	0	0	0	0	0	0	0	0	0	0	0	0	0	0	0	0	0	0	0	0	0	0	0	0	0	0	0	0	0	0	0	0	0	0	0	0	0	0	0	0	1
GCF_044759005.1	7226944	18	0	0	0	0	0	0	0	0	0	0	0	0	0	1	0	0	0	0	0	1	0	0	0	0	0	1	0	1	0	0	0	0	1	0	0	0	0	0	0	0	0	0	0	0	0	0	0
GCF_046774485.1	6958497	18	0	0	0	0	0	0	0	0	0	0	0	0	0	0	0	0	0	0	0	0	0	0	0	0	1	1	0	1	0	0	0	0	1	0	0	0	0	0	0	0	0	0	0	0	0	0	0
GCF_050242775.1	7222077	18	1	0	1	1	0	0	0	0	0	0	0	0	0	0	0	0	0	0	0	0	1	0	0	0	0	1	0	0	0	0	0	0	1	0	0	1	0	0	0	0	0	0	0	0	0	0	0
GCF_050244385.1	6838952	18	0	0	0	0	1	0	1	0	0	0	0	0	0	0	0	0	0	0	0	0	0	0	0	0	1	0	0	1	0	0	0	0	0	0	0	0	0	0	1	0	0	0	0	0	0	0	0
GCF_050499175.1	7089072	18	0	0	0	0	0	0	0	0	0	0	0	0	0	0	0	0	0	1	0	0	0	0	0	0	0	1	0	0	1	0	0	0	0	0	0	0	0	0	0	0	0	0	0	0	0	0	0
GCF_050596895.1	7149282	18	0	0	0	0	0	0	0	0	0	0	0	0	0	0	0	0	0	1	0	0	0	0	0	0	0	1	0	0	1	0	0	0	0	0	0	0	0	0	0	0	0	0	0	0	0	0	0
GCF_051257815.1	6857543	18	0	0	0	0	0	0	0	0	0	0	0	0	0	0	0	0	0	1	0	0	0	0	0	1	0	1	0	1	0	0	0	0	0	1	0	0	0	0	0	0	0	0	0	0	0	0	0
GCF_051257875.1	7178082	18	0	0	0	0	0	0	0	0	0	0	0	0	0	0	0	0	0	1	0	0	0	0	0	1	0	0	0	0	0	0	0	0	0	0	0	0	0	0	0	0	0	0	0	0	0	0	0
GCF_000496455.2	7055752	17	0	0	0	1	0	0	0	0	0	0	0	0	0	0	0	0	0	0	0	0	0	0	0	0	0	0	0	0	0	0	0	1	0	0	0	0	0	0	0	0	0	0	0	0	0	0	0
GCF_001516185.2	6791731	17	1	0	1	1	0	0	0	0	0	0	0	0	0	0	0	0	0	0	0	0	0	0	0	0	0	1	0	0	0	0	0	0	1	0	0	1	0	1	0	0	0	0	0	0	0	0	0
GCF_002215345.1	6816227	17	0	0	0	0	0	0	0	1	0	0	0	0	0	1	0	0	0	0	0	0	0	0	0	0	0	0	0	0	0	0	0	0	1	1	0	0	0	0	0	0	0	0	0	0	0	0	0
GCF_003073795.1	7267567	17	0	0	0	1	0	0	0	0	0	0	0	0	0	0	0	0	0	0	0	0	0	0	0	0	0	0	0	0	0	0	0	1	0	0	0	0	0	0	0	0	0	0	0	0	0	0	0
GCF_003571805.1	7075653	17	0	0	0	0	0	0	0	1	0	0	0	0	0	1	0	0	0	0	0	0	0	0	0	0	0	0	0	0	0	0	0	0	1	1	0	0	0	0	0	0	0	0	0	0	0	0	0
GCF_003798105.1	7079598	17	1	0	1	1	0	0	0	0	0	0	0	0	0	0	0	0	0	0	0	0	0	0	0	0	0	1	0	0	0	0	0	0	1	0	0	1	0	0	0	0	0	0	0	0	0	0	0
GCF_007833895.1	6756154	17	1	0	1	0	0	0	1	0	0	0	0	0	0	0	0	0	0	1	0	0	0	0	0	1	0	0	0	0	1	0	0	0	0	0	0	0	0	0	0	0	0	0	0	0	0	0	0
GCF_009676765.1	7344079	17	0	0	0	1	0	0	0	0	0	0	0	0	0	0	0	0	0	0	0	0	0	0	0	0	0	1	0	0	0	0	0	1	0	0	0	0	0	0	0	0	0	0	0	0	0	0	0
GCF_009676785.1	7343000	17	0	0	0	1	0	0	0	0	0	0	0	0	0	0	0	0	0	0	0	0	0	0	0	0	0	1	0	0	0	0	0	1	0	0	0	0	0	0	0	0	0	0	0	0	0	0	0
GCF_027571285.1	6677289	17	0	0	1	0	0	0	0	0	0	0	0	0	0	0	0	0	0	0	0	0	0	0	0	1	1	0	0	0	0	0	0	0	0	0	0	0	0	0	0	0	0	0	0	0	0	0	0
GCF_028403965.1	7012556	17	1	0	0	0	0	0	0	0	0	0	0	0	0	0	0	0	0	1	0	0	0	0	0	0	0	1	0	0	0	0	0	0	0	0	0	0	0	0	0	0	0	0	0	0	0	0	0
GCF_028595525.2	6931140	17	0	0	0	0	0	0	0	0	0	0	0	0	0	0	0	0	0	0	0	0	0	0	0	0	0	0	0	1	0	0	0	0	1	0	0	0	0	0	0	0	0	0	0	0	0	0	0
GCF_028622015.1	7043257	17	0	0	0	0	1	0	1	0	0	0	0	0	0	0	0	0	0	0	0	0	0	0	0	0	1	0	0	1	0	0	0	0	0	0	0	0	0	0	1	0	0	0	0	0	0	0	0
GCF_031851725.1	7044507	17	0	0	0	1	0	0	0	0	0	0	0	0	0	0	0	0	0	0	0	0	1	0	0	0	0	0	0	1	0	0	0	1	1	0	0	0	0	0	0	0	0	0	0	0	0	1	0
GCF_033375015.1	6930946	17	0	0	0	1	0	0	0	0	0	0	0	0	0	0	0	0	0	0	0	0	0	0	0	0	0	0	0	0	0	0	0	0	0	0	0	0	0	0	0	0	0	0	0	0	0	0	1
GCF_036232065.1	7170868	17	2	0	0	0	0	0	0	0	0	0	0	0	0	0	0	1	0	0	0	0	0	0	0	0	0	1	0	1	0	0	0	0	0	0	0	0	0	0	0	0	0	0	0	0	0	0	0
GCF_036232405.1	6951289	17	0	0	0	1	0	0	0	0	0	0	0	0	0	0	0	0	0	0	0	0	0	0	0	0	0	1	0	0	0	0	0	1	0	0	0	0	0	0	0	0	0	0	0	0	0	0	0
GCF_036233435.1	6944747	17	0	0	0	0	0	0	0	1	0	0	0	0	0	1	0	0	0	0	0	0	0	0	0	0	0	1	0	1	0	0	0	0	1	0	0	0	0	0	0	0	0	0	0	0	0	0	0
GCF_038431925.1	6998574	17	0	0	0	0	0	0	0	0	0	0	0	0	0	0	0	0	0	0	0	0	0	0	0	0	1	1	0	0	1	0	0	0	1	0	0	0	0	0	0	0	0	0	0	0	0	0	0
GCF_040571335.1	6931898	17	0	0	0	1	0	0	0	0	0	0	0	0	0	0	0	0	0	0	0	0	0	0	0	0	0	1	0	1	0	0	0	0	1	0	0	0	0	0	0	0	0	0	0	0	0	0	0
GCF_051016055.1	6789470	17	0	0	0	0	0	0	0	0	0	0	0	0	0	0	0	0	0	0	0	0	0	0	0	0	0	1	0	0	0	0	0	0	1	0	1	0	0	0	0	0	0	0	0	0	0	0	0
GCF_051257835.1	6984853	17	0	0	0	0	0	0	0	0	0	0	0	0	0	0	0	0	0	1	0	0	0	0	0	1	0	0	0	0	0	0	0	0	0	0	0	0	0	0	0	0	0	0	0	0	0	0	0
GCF_051257845.1	7156000	17	0	0	0	0	0	0	0	0	0	0	0	0	0	0	0	0	0	1	0	0	0	0	0	1	0	0	0	0	0	0	0	0	0	0	0	0	0	0	0	0	0	0	0	0	0	0	0
GCF_951691365.1	7092247	17	0	0	0	0	1	0	0	0	0	0	0	0	0	0	0	0	0	0	0	0	0	0	0	0	1	1	0	0	1	0	0	0	1	0	0	0	0	0	0	0	0	0	0	0	0	0	0
GCF_000829885.1	6712339	16	1	0	0	0	0	0	0	0	0	0	0	0	0	0	0	0	0	1	0	0	0	0	0	0	0	1	0	0	0	0	0	0	0	0	0	0	0	0	0	0	0	0	0	0	0	0	0
GCF_002287725.2	6930893	16	0	0	1	0	0	0	0	0	0	0	0	0	0	0	0	0	0	0	0	0	0	0	0	1	0	1	0	1	0	0	0	0	0	0	0	0	0	0	0	0	0	0	0	0	0	0	0
GCF_002946935.1	6645227	16	0	0	0	0	0	0	0	0	0	0	0	0	0	0	0	0	0	0	0	0	0	0	0	0	1	0	0	0	0	0	0	1	0	0	0	0	0	0	0	0	0	0	0	0	0	0	0
GCF_002968695.1	7086054	16	0	0	0	0	0	0	0	1	0	0	0	0	0	1	0	0	0	0	0	0	0	0	0	0	0	0	0	0	0	0	0	0	1	0	0	0	0	0	0	0	0	0	0	0	0	0	0
GCF_003073615.1	6853499	16	0	0	0	0	0	0	0	1	0	0	0	0	0	1	0	0	0	0	0	0	0	0	0	0	0	0	0	0	0	0	0	0	1	0	0	0	0	0	0	0	0	0	0	0	0	0	0
GCF_003073895.1	7139518	16	1	0	0	1	0	0	0	0	0	0	0	0	0	0	0	0	0	0	0	0	0	0	0	0	0	1	0	2	0	0	0	0	0	0	0	0	0	0	0	0	0	0	0	0	0	0	0
GCF_003813005.1	7029824	16	2	0	0	1	0	0	0	0	0	0	0	0	0	0	0	0	0	0	0	0	0	0	0	0	0	1	0	1	0	0	0	0	0	0	0	0	0	0	0	0	0	0	0	0	0	0	0
GCF_013376775.1	6770626	16	0	0	0	0	0	0	0	1	0	0	0	0	0	1	0	0	0	0	0	0	0	0	0	0	0	0	0	0	0	0	0	0	1	0	0	0	0	0	0	0	0	0	0	0	0	0	0
GCF_018138045.1	7137026	16	1	0	0	0	0	0	0	0	0	0	0	0	0	0	0	0	0	0	0	0	0	0	0	0	0	0	0	0	1	0	0	0	0	0	0	0	0	0	0	0	0	0	0	0	0	0	0
GCF_018279285.1	7080089	16	0	0	0	0	0	0	0	1	0	0	0	0	0	1	0	0	0	0	0	0	0	0	0	0	0	1	0	0	0	0	0	0	1	0	0	0	0	0	0	0	0	0	0	0	0	0	0
GCF_018279305.1	6734601	16	0	0	1	0	0	0	1	0	0	0	0	0	0	0	0	0	0	0	0	0	0	0	0	1	0	0	0	0	0	0	0	0	0	0	0	0	0	0	1	0	0	0	0	0	0	0	0
GCF_020978345.1	6878321	16	1	0	1	1	0	0	0	0	0	0	0	0	0	0	0	0	0	0	0	0	0	0	0	0	0	1	0	0	0	0	0	0	1	0	0	1	0	0	0	0	0	0	0	0	0	0	0
GCF_022424055.2	7144174	16	0	0	0	0	0	0	0	0	0	0	0	0	0	0	0	0	0	0	0	0	0	0	0	0	0	1	0	0	0	0	0	0	0	0	0	0	0	0	0	0	0	0	0	0	0	0	1
GCF_029961645.1	6986429	16	0	0	0	0	0	0	1	0	0	0	0	0	0	0	0	0	0	0	0	0	0	0	0	0	1	0	0	1	0	0	0	0	0	0	0	0	0	0	1	0	0	0	0	0	0	0	0
GCF_032231045.1	6899894	16	0	0	0	0	0	0	0	1	0	0	0	0	0	1	0	0	0	0	0	0	0	0	0	0	0	0	0	0	0	0	0	0	1	0	0	0	0	0	0	0	0	0	0	0	0	0	0
GCF_032231085.1	6790832	16	0	0	0	0	0	0	0	1	0	0	0	0	0	1	0	0	0	0	0	0	0	0	0	0	0	0	0	0	0	0	0	0	1	0	0	0	0	0	0	0	0	0	0	0	0	0	0
GCF_032811685.1	6889943	16	0	0	0	1	0	0	0	0	0	0	0	0	0	0	0	0	0	0	0	0	0	0	0	0	0	1	0	0	0	0	0	1	0	0	0	0	0	0	0	0	0	0	0	0	0	0	0
GCF_034190815.1	6988579	16	0	0	0	0	0	0	1	0	0	0	0	0	0	0	0	0	0	0	0	0	0	0	0	0	1	0	0	1	0	0	0	0	0	0	0	0	0	0	0	1	0	0	0	0	0	0	0
GCF_035197065.1	6822858	16	1	0	1	1	0	1	0	0	0	0	0	0	0	0	0	0	0	0	0	0	0	0	0	0	1	1	0	0	0	0	0	0	1	0	0	1	0	0	0	0	0	0	0	0	0	0	0
GCF_035621255.1	7041100	16	0	0	0	0	0	0	0	0	0	0	0	0	0	0	0	0	0	0	0	0	0	0	0	0	0	0	0	0	0	0	0	0	1	0	0	0	0	0	0	0	0	0	0	0	0	0	0
GCF_036233515.1	6967501	16	0	0	0	1	0	0	0	0	0	0	0	0	0	0	0	0	0	0	0	0	0	0	0	0	0	0	0	0	0	0	0	1	0	0	0	0	0	0	0	0	0	0	0	0	0	0	0
GCF_036233695.1	6767776	16	0	0	0	0	0	0	1	0	0	0	0	0	0	0	0	0	0	0	0	0	0	0	0	0	0	1	0	0	0	0	0	0	0	0	0	1	0	0	0	0	0	0	0	0	0	0	0
GCF_036237095.1	7076089	16	0	0	0	0	0	0	0	0	0	0	0	0	0	0	0	0	0	0	0	0	0	0	0	0	1	0	0	0	0	0	0	0	0	0	0	0	0	0	1	0	0	0	0	0	0	0	0
GCF_036237115.1	6967503	16	0	0	0	1	0	0	0	0	0	0	0	0	0	0	0	0	0	0	0	0	0	0	0	0	0	0	0	0	0	0	0	1	0	0	0	0	0	0	0	0	0	0	0	0	0	0	0
GCF_036542105.1	7330817	16	0	0	0	0	0	0	0	0	0	0	0	0	0	0	0	0	0	0	0	0	0	0	0	0	1	1	0	1	0	0	0	0	0	0	0	0	0	1	0	0	0	0	0	0	0	0	0
GCF_044759015.1	7067106	16	0	0	0	0	0	0	0	0	0	0	0	0	0	1	0	0	0	0	0	0	0	0	0	0	0	0	0	1	0	0	0	0	1	0	0	0	0	0	0	0	0	0	0	0	0	0	0
GCF_046111175.1	6740159	16	0	0	0	0	0	0	0	1	0	0	0	0	0	0	0	0	0	0	0	0	0	0	0	0	1	0	0	0	0	0	0	0	1	0	0	0	0	0	0	0	0	0	0	0	0	0	0
GCF_049912845.1	6796616	16	1	0	1	1	0	0	0	0	0	0	0	0	0	0	0	0	0	0	0	0	0	0	0	0	0	1	0	0	0	0	0	0	1	0	0	1	0	1	0	0	0	0	0	0	0	0	0
GCF_049912935.1	6786654	16	1	0	1	1	0	0	0	0	0	0	0	0	0	0	0	0	0	0	0	0	0	0	0	0	0	1	0	0	0	0	0	0	1	0	0	1	0	1	0	0	0	0	0	0	0	0	0
GCF_050242275.1	6914341	16	0	0	0	0	0	0	0	0	0	0	0	0	0	0	0	0	0	0	0	0	0	0	0	0	0	1	0	0	0	0	0	1	0	0	0	0	0	1	0	0	0	0	0	1	0	0	0
GCF_051015905.1	7012748	16	0	0	0	0	0	0	0	0	0	0	0	0	0	0	0	0	0	0	0	0	0	0	0	0	0	0	0	0	0	0	0	0	0	0	0	0	0	1	0	0	0	0	0	0	0	0	0
GCF_051015915.1	6980998	16	0	0	0	0	0	0	0	0	0	0	0	0	0	0	0	0	0	0	0	0	0	0	0	0	0	0	0	0	0	0	0	0	0	0	0	0	0	0	0	0	0	0	0	0	0	0	0
GCF_051027335.1	6897720	16	1	0	1	1	0	0	0	0	0	0	0	0	0	0	0	0	0	0	0	0	0	0	0	0	0	1	0	0	0	0	0	0	1	0	0	1	0	1	0	0	0	0	0	0	0	0	0
GCF_051257805.1	7068624	16	0	0	0	0	0	0	0	0	0	0	0	0	0	0	0	0	0	1	0	0	0	0	0	1	0	0	0	0	0	0	0	0	0	0	0	0	0	0	0	0	0	0	0	0	0	0	0
GCF_051988505.1	6551601	16	0	0	0	0	0	0	1	0	0	0	0	0	0	0	0	0	0	0	0	0	0	1	0	0	0	0	0	0	0	0	0	0	0	0	0	0	0	0	0	0	0	0	0	0	0	0	0
GCF_951802375.2	6862412	16	0	0	0	0	0	0	0	0	0	0	0	0	0	1	0	0	0	0	0	0	0	0	0	0	0	0	0	1	0	0	0	0	1	0	0	0	0	0	0	0	0	0	0	0	0	0	0
GCF_003028335.1	7050928	15	0	0	0	1	0	0	0	0	0	0	0	0	0	0	0	0	0	0	0	0	0	0	0	0	0	1	0	0	0	0	0	0	0	0	0	0	0	0	0	0	0	0	0	0	0	0	1
GCF_003204335.1	6799785	15	0	0	0	0	0	0	0	1	0	0	0	0	0	1	0	0	0	0	0	0	0	0	0	0	0	0	0	0	0	0	0	0	1	0	0	0	0	0	0	0	0	0	0	0	0	0	0
GCF_003206535.1	7038012	15	0	0	0	0	0	0	0	1	0	0	0	0	0	1	0	0	0	0	0	0	0	0	0	0	0	0	0	0	0	0	0	0	1	0	0	0	0	0	0	0	0	0	0	0	0	0	0
GCF_003812165.1	6931252	15	1	0	0	1	0	0	0	0	0	0	0	0	0	0	0	0	0	0	0	0	0	0	0	0	0	1	0	2	0	0	0	0	0	0	0	0	0	0	0	0	0	0	0	0	0	0	0
GCF_013347245.1	6832395	15	0	0	0	0	0	0	0	1	0	0	0	0	0	0	0	0	0	0	0	0	0	0	0	0	0	0	0	0	0	0	0	0	1	0	0	0	0	0	0	0	0	0	0	0	0	0	0
GCF_013393685.1	7153217	15	1	0	0	1	0	0	0	0	0	0	0	0	0	0	0	0	0	0	0	0	0	0	0	0	0	1	0	1	0	0	0	0	0	0	0	0	0	0	0	0	0	0	0	0	0	0	0
GCF_015832055.1	7013659	15	1	0	0	0	0	0	0	0	0	0	0	0	0	0	0	0	0	0	0	0	0	0	0	0	0	0	0	0	1	0	0	0	0	0	0	0	0	0	0	0	0	0	0	0	0	0	0
GCF_018279245.1	7168136	15	0	0	0	0	0	0	0	1	0	0	0	0	0	1	0	0	0	0	0	0	0	0	0	0	0	1	0	0	0	0	0	0	1	0	0	0	0	0	0	0	0	0	0	0	0	0	0
GCF_019738995.2	7080376	15	0	0	0	0	0	0	0	0	0	0	0	0	0	0	0	0	0	0	0	0	0	0	0	0	0	1	0	0	0	0	0	0	0	0	0	0	0	0	0	0	0	0	0	0	0	0	0
GCF_019857545.1	7000195	15	1	0	0	0	0	0	0	0	0	0	0	0	0	0	0	0	0	0	0	0	0	0	0	0	0	0	0	0	1	0	0	0	0	0	0	0	0	0	0	0	0	0	0	0	0	0	0
GCF_019857605.1	7144260	15	1	0	0	0	0	0	0	0	0	0	0	0	0	0	0	0	0	0	0	0	0	0	0	0	0	0	0	0	1	0	0	0	0	0	0	0	0	0	0	0	0	0	0	0	0	0	0
GCF_020771755.1	7149744	15	0	0	0	0	0	0	0	0	0	0	0	0	0	0	0	0	0	0	0	0	0	0	0	0	0	0	0	0	0	0	0	0	1	0	0	0	0	0	0	0	0	1	0	0	0	0	0
GCF_022649105.1	6895810	15	1	0	1	1	0	0	0	0	0	0	0	0	0	0	0	0	0	0	0	0	0	0	0	0	0	1	0	0	0	0	0	0	1	0	0	1	0	1	0	0	0	0	0	0	0	0	0
GCF_025398075.1	6949333	15	0	0	0	0	1	0	0	0	0	0	0	0	0	0	0	0	0	0	0	0	0	0	0	0	0	1	0	1	0	0	0	0	0	0	0	0	0	0	0	0	0	0	0	0	0	0	0
GCF_025398115.1	6942888	15	0	0	0	0	1	0	0	0	0	0	0	0	0	0	0	0	0	0	0	0	0	0	0	0	0	1	0	1	0	0	0	0	0	0	0	0	0	0	0	0	0	0	0	0	0	0	0
GCF_027570595.1	7015358	15	0	0	0	1	0	0	0	0	0	0	0	0	0	0	0	0	0	0	0	0	0	0	0	0	0	0	0	0	0	0	0	1	0	0	0	0	0	0	0	0	0	0	0	0	0	0	0
GCF_027570855.1	6948888	15	1	0	1	0	0	0	0	0	0	0	0	0	0	0	0	0	0	0	0	0	0	0	0	0	0	1	0	1	0	0	0	0	1	0	0	1	0	1	0	0	0	0	0	0	0	0	0
GCF_027571155.1	7089219	15	1	0	0	1	0	0	0	0	0	0	0	0	0	0	0	0	0	0	0	0	0	0	0	0	0	1	0	1	0	0	0	0	0	0	0	0	0	0	0	0	0	0	0	0	0	0	0
GCF_027595025.1	7106701	15	0	0	1	1	1	0	0	0	0	0	0	0	0	0	0	0	0	0	0	0	0	0	0	0	0	0	0	0	0	0	0	0	1	1	0	0	0	0	0	0	0	0	0	0	0	0	0
GCF_028751785.1	7078644	15	1	0	0	0	0	0	0	0	0	0	0	0	0	0	0	0	0	0	0	0	0	0	0	0	0	0	0	0	1	0	0	0	0	0	0	0	0	0	0	0	0	0	0	0	0	0	0
GCF_030121935.1	7263713	15	0	0	0	0	0	0	0	0	0	0	0	0	0	0	0	0	0	0	0	0	0	0	0	0	0	0	0	0	0	0	0	0	1	0	0	0	0	0	0	0	0	0	0	0	0	0	0
GCF_030122015.1	6850102	15	1	0	1	0	0	0	0	0	0	0	0	0	0	0	0	0	0	0	0	0	0	0	0	0	0	0	0	0	1	0	0	1	0	0	0	0	0	0	0	0	0	0	0	0	0	0	0
GCF_030122115.1	7044511	15	1	0	0	0	0	0	0	0	0	0	0	0	0	0	0	0	0	0	0	0	0	0	0	0	0	1	0	0	0	0	0	0	0	0	0	0	0	0	0	0	0	0	0	0	0	0	1
GCF_030122155.1	6852346	15	0	0	0	0	0	0	0	0	0	0	0	0	0	0	0	0	0	0	0	0	0	0	0	0	1	0	0	1	0	0	0	0	0	0	0	0	0	0	0	0	0	0	0	0	0	0	0
GCF_030866925.2	6591652	15	0	0	0	0	0	0	0	0	0	0	0	0	0	0	0	0	0	0	0	0	0	0	0	0	0	0	0	0	0	0	0	0	1	0	0	0	0	0	0	0	0	0	0	0	0	0	0
GCF_032231105.1	6764435	15	0	0	0	0	0	0	0	0	0	0	0	0	0	0	0	0	0	0	0	0	0	0	0	0	0	0	0	0	0	0	0	0	1	0	0	0	0	0	0	0	0	0	0	0	0	0	0
GCF_032843885.3	7052471	15	1	0	0	0	0	0	0	0	0	0	0	0	0	0	0	0	0	0	0	0	0	0	0	0	0	1	0	0	0	0	0	0	0	0	0	0	0	0	0	0	0	0	0	0	0	0	1
GCF_032847385.1	7033197	15	1	0	0	0	0	0	0	0	0	0	0	0	0	0	0	0	0	0	0	0	0	0	0	0	0	0	0	0	1	0	0	0	0	0	0	0	0	0	0	0	0	0	0	0	0	0	0
GCF_035205985.1	6865712	15	0	0	0	0	0	0	0	0	1	0	0	0	0	1	0	0	0	1	0	0	0	0	0	0	2	0	0	1	0	0	0	0	0	0	0	0	0	0	1	0	0	0	0	0	0	0	0
GCF_036233135.1	6784064	15	0	0	0	0	0	0	0	0	0	0	0	0	0	0	0	0	0	0	0	0	0	0	0	0	0	1	0	0	0	0	0	0	0	0	0	0	0	0	0	0	0	0	0	1	0	0	0
GCF_036233595.1	6883553	15	0	0	0	0	0	0	0	0	0	0	0	0	0	1	0	0	0	0	0	0	0	0	0	0	0	1	0	0	0	0	0	0	1	0	0	0	0	0	0	0	0	0	0	0	0	0	0
GCF_036236975.1	6702193	15	0	0	0	0	0	0	0	1	0	0	0	0	0	1	0	0	0	0	0	0	0	0	0	0	0	0	0	1	0	0	0	0	1	0	0	0	0	0	0	0	0	0	0	0	0	0	0
GCF_036776515.1	7079664	15	0	0	0	0	0	0	1	0	0	0	0	0	0	0	0	0	0	0	0	0	0	0	0	0	1	0	0	0	0	0	0	1	1	0	0	0	0	0	0	0	0	0	0	0	0	0	0
GCF_037482125.1	6805602	15	0	0	0	0	0	0	0	0	0	0	0	0	0	0	1	0	0	0	0	0	0	0	0	0	0	0	0	1	0	0	0	0	0	0	0	0	0	0	0	0	0	0	0	0	0	0	0
GCF_042666995.1	7026323	15	0	0	0	0	0	0	0	0	0	0	0	0	0	1	0	0	0	0	0	0	0	0	0	0	0	1	0	0	0	0	0	0	1	0	0	0	0	0	0	0	0	0	0	0	0	0	0
GCF_044759025.1	7007249	15	0	0	0	0	0	0	0	0	0	0	0	0	0	1	0	0	0	0	0	0	0	0	0	0	0	0	0	1	0	0	0	0	1	0	0	0	0	0	0	0	0	0	0	0	0	0	0
GCF_049912825.1	7109923	15	0	0	0	0	0	0	0	0	0	0	0	0	0	0	0	0	0	0	0	0	0	0	0	0	0	0	0	0	1	0	0	0	0	0	0	0	0	0	0	0	0	0	0	0	0	0	0
GCF_051353645.1	6923745	15	0	0	0	0	0	0	0	1	0	0	0	0	0	0	0	0	0	0	0	0	0	0	0	0	0	1	0	0	0	0	0	0	1	0	0	0	0	0	0	0	0	0	0	0	0	0	0
GCF_905071885.1	6931859	15	0	0	0	0	0	0	0	0	0	0	0	0	0	0	0	0	0	1	0	0	0	0	0	0	1	0	0	0	0	0	0	0	1	0	0	0	0	1	0	0	0	0	0	1	0	0	0
GCF_001516325.2	6568228	14	0	0	0	0	0	0	0	0	0	0	0	0	0	0	0	0	0	0	0	0	0	0	0	0	0	0	0	1	0	0	0	0	1	0	0	0	0	0	0	0	0	0	0	0	0	0	0
GCF_003411785.2	6879622	14	1	0	0	2	0	0	0	0	0	0	0	0	0	0	0	0	0	1	0	0	0	0	0	0	0	1	0	0	0	0	0	0	0	0	0	0	0	0	0	0	0	0	0	0	0	0	0
GCF_003433235.1	7097241	14	0	0	0	1	0	0	0	0	0	0	0	0	0	0	0	0	1	0	0	0	0	0	0	0	1	1	0	0	0	0	0	0	0	0	0	0	0	0	0	0	0	0	0	0	0	0	1
GCF_007559105.1	6714255	14	0	0	0	0	0	0	0	0	0	0	0	0	0	0	0	0	0	0	0	0	0	0	0	0	0	0	0	0	0	0	0	0	1	0	0	0	0	1	0	0	0	0	0	0	0	0	0
GCF_008195485.1	7012798	14	0	0	0	0	0	0	0	0	0	0	0	0	0	0	0	0	0	0	0	0	0	0	0	0	1	0	0	0	0	0	1	0	0	0	0	0	0	0	0	0	0	0	0	0	0	0	1
GCF_011466835.1	6797918	14	1	0	0	0	0	0	0	0	0	0	0	0	0	0	0	1	0	0	0	0	0	0	0	0	0	0	0	1	0	0	0	0	0	0	0	0	0	0	0	0	0	0	0	0	0	0	0
GCF_013305645.2	6870662	14	0	0	0	0	0	0	1	0	0	0	0	0	0	0	0	0	0	0	0	0	0	0	0	0	0	0	0	0	0	0	0	1	1	0	0	0	0	0	0	0	0	0	0	0	0	0	0
GCF_013343395.1	6716245	14	1	0	1	0	0	0	0	0	0	0	0	0	0	0	0	0	0	0	0	0	0	0	0	0	0	1	0	0	0	0	0	0	1	0	0	1	0	1	0	0	0	0	0	0	0	0	0
GCF_013393665.2	7056430	14	1	0	0	0	0	0	0	0	0	0	0	0	0	0	0	0	0	0	0	0	0	0	0	0	0	1	0	0	0	0	0	0	0	0	0	0	0	0	0	0	0	0	0	0	0	0	1
GCF_014155905.1	7092673	14	0	0	0	0	0	0	0	0	0	0	0	0	0	0	0	0	0	0	0	0	0	0	0	0	0	0	0	0	0	0	0	0	1	0	0	0	0	0	0	0	0	1	0	0	0	0	0
GCF_016745135.1	6904218	14	1	0	0	0	0	0	0	0	0	0	0	0	0	0	0	0	0	0	0	0	0	0	0	0	0	1	0	0	0	0	0	0	0	0	0	0	0	0	0	0	0	0	0	0	0	0	1
GCF_016745195.1	6905506	14	1	0	0	0	0	0	0	0	0	0	0	0	0	0	0	0	0	0	0	0	0	0	0	0	0	1	0	0	0	0	0	0	0	0	0	0	0	0	0	0	0	0	0	0	0	0	1
GCF_016864415.1	7130555	14	1	0	0	0	0	0	0	0	0	0	0	0	0	0	0	1	0	0	0	0	0	0	0	1	0	1	0	0	0	0	0	0	0	0	0	0	0	0	0	0	0	0	0	0	1	0	0
GCF_017900915.1	6602988	14	0	0	0	0	0	0	0	0	0	0	0	0	0	0	0	0	0	1	0	0	0	0	0	0	0	0	0	0	0	0	0	0	1	0	0	0	0	0	0	0	0	0	0	1	0	0	0
GCF_019710495.1	7182635	14	0	0	0	0	0	0	0	0	0	0	0	0	0	0	0	0	0	0	0	0	0	0	0	0	0	1	0	0	0	0	0	0	0	0	0	0	0	0	0	0	0	0	0	0	0	0	0
GCF_019720875.1	6904575	14	1	0	0	0	0	0	0	0	0	0	0	0	0	0	0	0	0	0	0	0	0	0	0	0	0	1	0	0	0	0	0	0	0	0	0	0	0	0	0	0	0	0	0	0	0	0	1
GCF_019857345.1	6974425	14	1	0	0	0	0	0	0	0	0	0	0	0	0	0	0	0	0	0	0	0	0	0	0	0	0	0	0	0	1	0	0	0	0	0	0	0	0	0	0	0	0	0	0	0	0	0	0
GCF_022570435.1	6974398	14	0	0	0	1	0	0	0	0	0	0	0	0	0	0	0	0	0	0	0	0	0	0	0	0	0	1	0	0	0	0	0	1	0	0	0	0	0	0	0	0	0	0	0	0	0	0	0
GCF_022810825.1	6878170	14	0	0	0	1	0	0	0	0	0	0	0	0	0	0	0	0	0	0	0	0	0	0	0	0	0	1	0	0	0	0	0	0	1	0	0	0	0	0	0	0	0	0	0	0	0	0	0
GCF_024584495.1	6902250	14	1	0	0	0	0	0	0	0	0	0	0	0	0	0	0	0	0	0	0	0	0	0	0	0	0	1	0	0	0	0	0	0	0	0	0	0	0	0	0	0	0	0	0	0	0	0	1
GCF_025079255.1	6885256	14	0	0	0	0	0	0	0	0	0	0	0	0	0	0	0	0	0	0	0	0	0	0	0	0	0	1	0	0	0	0	0	0	0	0	0	0	0	0	0	0	0	0	0	0	1	0	0
GCF_029961525.1	7181191	14	1	0	0	0	0	0	0	0	0	0	0	0	0	0	0	0	0	0	0	0	0	0	0	0	0	0	0	1	0	0	0	0	0	0	0	0	0	0	0	0	0	0	0	0	0	0	0
GCF_029961625.1	6997764	14	0	0	0	0	0	0	0	0	0	0	0	0	0	0	0	0	0	0	0	0	0	0	0	0	1	0	0	1	0	0	0	0	0	0	0	0	0	0	1	0	0	0	0	0	0	0	0
GCF_030034615.1	7001200	14	0	0	0	0	0	0	0	0	0	0	0	0	0	0	0	0	0	0	0	0	0	0	0	0	0	0	0	0	0	0	0	0	0	0	0	0	0	0	0	0	0	0	0	0	0	0	0
GCF_030034635.1	7011422	14	0	0	0	0	0	0	0	0	0	0	0	0	0	0	0	0	0	0	0	0	0	0	0	0	0	0	0	0	0	0	0	0	0	0	0	0	0	0	0	0	0	0	0	0	0	0	0
GCF_030034655.1	7012343	14	0	0	0	0	0	0	0	0	0	0	0	0	0	0	0	0	0	0	0	0	0	0	0	0	0	0	0	0	0	0	0	0	0	0	0	0	0	0	0	0	0	0	0	0	0	0	0
GCF_030034675.1	7011947	14	0	0	0	0	0	0	0	0	0	0	0	0	0	0	0	0	0	0	0	0	0	0	0	0	0	0	0	0	0	0	0	0	0	0	0	0	0	0	0	0	0	0	0	0	0	0	0
GCF_030121875.1	6850509	14	1	0	0	0	0	0	0	0	0	0	0	0	0	0	0	0	0	0	0	0	0	0	0	0	0	0	0	0	1	0	0	1	0	0	0	0	0	0	0	0	0	0	0	0	0	0	0
GCF_030121915.1	6850748	14	1	0	0	0	0	0	0	0	0	0	0	0	0	0	0	0	0	0	0	0	0	0	0	0	0	0	0	0	1	0	0	1	0	0	0	0	0	0	0	0	0	0	0	0	0	0	0
GCF_030121975.1	6918147	14	1	0	0	0	0	0	0	0	0	0	0	0	0	0	0	0	0	0	0	0	0	0	0	0	0	1	0	0	0	0	0	0	0	0	0	0	0	0	0	0	0	0	0	0	0	0	1
GCF_030121995.1	6582575	14	1	0	0	0	0	0	0	0	0	0	0	0	0	0	0	0	0	0	0	0	0	0	0	0	0	0	0	0	1	0	0	1	0	0	0	0	0	0	0	0	0	0	0	0	0	0	0
GCF_030122055.1	6815534	14	1	0	0	0	0	0	0	0	0	0	0	0	0	0	0	0	0	0	0	0	0	0	0	0	0	0	0	0	1	0	0	1	0	0	0	0	0	0	0	0	0	0	0	0	0	0	0
GCF_030122095.1	6856359	14	1	0	0	0	0	0	0	0	0	0	0	0	0	0	0	0	0	0	0	0	0	0	0	0	0	0	0	0	1	0	0	1	0	0	0	0	0	0	0	0	0	0	0	0	0	0	0
GCF_031219395.1	7088996	14	1	0	0	0	0	0	0	0	0	0	0	0	0	0	0	0	0	0	0	0	0	0	0	0	0	1	0	0	0	0	0	0	0	0	0	0	0	0	0	0	0	0	0	0	0	0	1
GCF_031220265.1	7020185	14	0	0	0	0	0	0	0	0	0	0	0	0	0	0	0	0	0	0	0	0	0	0	0	0	0	1	0	0	0	0	0	0	0	0	0	0	0	0	0	0	0	0	0	0	0	0	0
GCF_036232185.1	6844990	14	1	0	0	1	0	0	0	0	0	0	0	0	0	0	0	0	0	0	0	1	0	0	0	0	0	1	0	0	0	0	0	0	0	0	0	0	0	0	0	0	0	0	0	0	0	0	0
GCF_036233095.1	6789046	14	0	0	0	0	0	0	0	0	0	0	0	0	0	0	0	0	0	0	0	0	0	0	0	0	0	1	0	1	0	0	0	0	1	0	0	0	0	0	0	0	0	0	0	0	0	0	0
GCF_036233395.1	6736736	14	0	0	0	0	0	0	0	0	0	0	0	0	0	0	0	0	0	0	0	0	0	0	0	0	0	1	0	0	0	0	0	0	0	0	0	0	0	0	0	0	0	0	0	1	0	0	0
GCF_036236015.1	6858110	14	0	0	0	1	0	0	0	0	0	0	0	0	0	0	0	0	0	0	0	0	0	0	0	0	1	1	0	0	0	0	0	0	0	0	0	0	0	0	1	0	0	0	0	0	0	0	0
GCF_036417995.1	6553367	14	0	0	1	1	0	0	0	0	0	0	0	0	0	0	0	0	1	0	0	0	0	0	0	0	1	0	0	0	0	0	0	0	0	0	0	0	0	0	0	0	0	0	0	0	0	0	0
GCF_037287405.1	6961786	14	1	0	0	1	0	0	0	0	0	0	0	0	0	0	0	0	0	0	0	0	0	0	0	0	0	1	0	1	0	0	0	0	0	0	0	0	0	0	0	0	0	0	0	0	0	0	0
GCF_037287425.1	6961640	14	1	0	0	1	0	0	0	0	0	0	0	0	0	0	0	0	0	0	0	0	0	0	0	0	0	1	0	1	0	0	0	0	0	0	0	0	0	0	0	0	0	0	0	0	0	0	0
GCF_039512425.1	7073555	14	1	0	0	0	0	0	0	0	0	0	0	0	0	0	0	0	0	0	0	0	0	0	0	0	0	0	0	0	1	0	0	0	0	0	0	0	0	0	0	0	0	0	0	0	0	0	0
GCF_039622885.1	6802378	14	0	0	0	0	0	0	0	0	0	0	0	0	0	0	0	0	0	0	0	0	0	0	0	0	0	1	0	1	0	0	0	0	1	0	0	0	0	0	0	0	0	0	0	0	0	0	0
GCF_039830125.1	7035441	14	0	0	0	1	0	0	0	0	0	0	0	0	0	0	0	0	0	0	0	0	0	0	0	0	0	1	0	1	0	0	0	0	0	0	0	0	0	0	0	0	0	0	0	0	0	0	0
GCF_041951335.1	7193015	14	0	0	0	0	0	0	0	0	0	0	0	0	0	0	0	0	0	0	0	0	0	0	0	0	0	1	0	0	0	0	0	0	1	0	0	0	0	0	0	0	0	0	0	0	0	0	0
GCF_046529415.1	6817173	14	0	0	0	0	0	0	0	0	0	0	0	0	0	0	0	0	0	0	0	0	0	0	0	0	0	1	0	1	0	0	0	0	0	0	0	0	0	0	0	0	0	0	0	0	0	0	0
GCF_049565415.1	7087284	14	1	0	0	0	0	0	0	0	0	0	0	0	0	0	0	0	0	0	0	0	0	0	0	0	0	1	0	0	0	0	0	0	0	0	0	0	0	0	0	0	0	0	0	0	0	0	1
GCF_049566515.1	7043691	14	1	0	0	0	0	0	0	0	0	0	0	0	0	0	0	0	0	0	0	0	0	0	0	0	0	1	0	0	0	0	0	0	0	0	0	0	0	0	0	0	0	0	0	0	0	0	1
GCF_051257855.1	6945820	14	0	0	0	0	0	0	0	0	0	0	0	0	0	0	0	0	0	0	0	0	0	0	0	1	0	0	0	0	0	0	0	0	0	0	0	0	0	0	0	0	0	0	0	0	0	0	0
GCF_902703195.1	6831274	14	0	0	0	0	0	0	1	0	0	0	0	0	0	0	0	0	0	0	0	0	0	0	0	0	1	0	0	1	0	0	0	0	0	0	0	0	0	0	1	0	0	0	0	0	0	0	0
GCF_001516225.2	6896700	13	1	0	0	1	0	0	0	0	0	0	0	0	0	0	0	0	0	0	0	0	0	0	0	0	0	1	0	0	0	0	0	0	0	0	0	0	0	0	0	0	0	0	0	0	0	0	0
GCF_001516245.2	6517340	13	0	0	0	0	0	0	0	0	0	0	0	0	0	0	0	0	0	0	0	0	0	0	0	0	0	0	0	1	0	0	0	0	1	0	0	0	0	1	0	0	0	0	0	0	0	0	0
GCF_002192495.1	7241575	13	0	0	0	0	0	0	0	0	0	0	0	0	0	0	0	0	0	0	0	0	0	0	0	1	1	0	0	1	0	0	0	0	0	0	0	0	0	0	0	0	0	0	0	0	0	0	0
GCF_002968655.1	7282236	13	0	0	0	0	0	0	0	0	0	0	0	0	0	0	0	0	0	0	0	0	0	0	0	1	1	0	0	1	0	0	0	0	0	0	0	0	0	0	0	0	0	0	0	0	0	0	0
GCF_002997005.1	6822666	13	0	0	0	0	1	0	0	0	0	0	0	0	1	0	0	0	0	0	0	0	0	0	0	0	0	0	1	0	0	0	0	1	0	0	0	0	0	0	0	0	0	0	0	0	0	1	0
GCF_006704595.2	6868713	13	1	0	0	2	0	0	0	0	0	0	0	0	0	0	0	0	0	0	0	0	0	0	0	0	0	1	0	0	0	0	0	0	0	0	0	0	0	0	0	0	0	0	0	0	0	0	0
GCF_016134915.1	6552683	13	1	0	0	1	0	0	0	0	0	0	0	0	0	0	0	0	0	0	0	0	0	0	0	0	2	0	0	0	1	0	0	0	0	0	0	0	0	0	0	0	0	0	0	0	0	0	0
GCF_016745155.1	7043467	13	0	0	0	0	0	0	0	0	0	0	0	0	0	0	0	0	0	0	0	0	0	0	0	0	0	0	0	0	0	0	0	0	1	0	0	0	0	0	0	0	0	0	0	0	0	0	0
GCF_021497285.1	6552683	13	1	0	0	1	0	0	0	0	0	0	0	0	0	0	0	0	0	0	0	0	0	0	0	0	2	0	0	0	1	0	0	0	0	0	0	0	0	0	0	0	0	0	0	0	0	0	0
GCF_021497305.1	6843992	13	1	0	0	1	0	0	0	0	0	0	0	0	0	0	0	0	0	0	0	0	0	0	0	0	2	0	0	0	1	0	0	0	0	0	0	0	0	0	0	0	0	0	0	0	0	0	0
GCF_022570475.1	7009041	13	0	0	0	0	0	0	0	0	0	0	0	0	0	0	0	0	0	0	0	0	0	0	0	0	0	0	0	0	0	0	0	0	1	0	0	0	0	0	0	0	0	0	0	0	0	0	0
GCF_023093975.1	6868005	13	0	0	0	1	0	0	0	0	0	0	0	0	0	0	0	0	0	0	0	1	0	0	0	0	0	0	0	0	0	0	0	0	0	0	0	0	0	0	0	0	0	0	0	0	0	0	1
GCF_024734795.1	6871852	13	0	0	0	0	0	0	0	1	0	0	0	0	0	0	0	0	0	0	0	0	0	0	0	1	0	0	0	0	0	0	0	0	1	0	0	0	0	0	0	0	0	0	0	0	0	0	0
GCF_026625905.1	6830555	13	0	0	0	0	0	0	0	0	0	0	0	0	0	0	0	0	0	0	0	0	0	0	0	0	0	0	0	1	0	0	0	0	1	0	0	0	0	0	1	0	0	0	0	0	0	1	0
GCF_026636195.1	6830406	13	0	0	0	0	0	0	0	0	0	0	0	0	0	0	0	0	0	0	0	0	0	0	0	0	0	0	0	1	0	0	0	0	1	0	0	0	0	0	1	0	0	0	0	0	0	1	0
GCF_027359235.1	6823837	13	0	0	0	0	0	0	0	1	0	0	0	0	0	1	0	0	0	0	0	0	0	0	0	0	0	0	0	0	0	0	0	0	0	0	0	0	0	0	0	0	0	0	0	0	0	0	0
GCF_027570635.1	6910473	13	0	0	0	0	0	0	0	0	0	0	0	0	0	0	0	0	0	0	0	0	0	0	0	0	0	1	0	1	0	0	0	0	0	0	0	0	0	0	0	0	0	0	1	0	0	0	0
GCF_027570895.1	6437547	13	0	0	0	0	0	0	0	0	0	0	0	0	0	0	0	0	0	0	0	0	0	0	0	0	1	0	0	0	0	0	0	0	1	0	0	0	0	0	1	0	0	0	0	0	0	0	0
GCF_027570995.1	7015423	13	0	0	0	0	1	0	0	0	0	0	0	0	0	0	0	0	0	0	0	0	0	0	0	0	0	1	0	0	0	0	0	1	0	0	0	0	0	0	0	0	0	0	0	0	0	0	0
GCF_027594985.1	6890238	13	0	0	0	0	0	0	0	0	0	0	0	0	0	0	0	0	0	0	0	0	0	0	0	0	0	1	0	0	0	0	0	0	0	0	0	0	0	0	0	0	0	0	0	0	0	0	0
GCF_027595005.1	6583864	13	0	0	1	0	0	0	0	0	0	0	0	0	0	0	0	0	0	0	0	0	0	0	0	1	0	0	0	0	0	0	0	0	0	0	0	0	0	0	0	0	0	0	0	0	0	0	0
GCF_030028275.1	6423038	13	0	0	0	0	0	0	0	0	0	0	0	0	0	0	0	0	0	0	0	0	0	0	0	0	0	0	0	0	0	0	0	1	1	0	0	0	0	0	0	0	0	0	0	0	1	0	0
GCF_030121895.1	6743125	13	1	0	0	0	0	0	0	0	0	0	0	0	0	0	0	0	0	0	0	0	0	0	0	0	0	0	0	0	1	0	0	1	0	0	0	0	0	0	0	0	0	0	0	0	0	0	0
GCF_031221745.1	6757553	13	1	0	0	0	0	0	0	0	0	0	0	0	0	0	0	0	0	0	0	0	0	0	0	0	1	0	0	0	1	0	0	0	0	0	0	0	0	0	0	0	0	0	0	0	0	0	0
GCF_032598925.1	6921578	13	0	0	0	0	0	0	1	0	0	0	0	0	0	0	0	0	0	0	0	0	0	0	0	0	1	0	0	0	0	0	0	1	1	0	0	0	0	0	0	0	0	0	0	0	0	0	0
GCF_033224565.1	7028485	13	0	0	0	0	0	0	0	0	0	0	0	0	0	0	0	0	0	0	0	0	0	0	0	0	1	0	0	0	0	0	1	0	0	0	0	0	0	0	0	0	0	0	0	0	0	0	1
GCF_033226745.1	6996116	13	0	0	0	0	0	0	0	0	0	0	0	0	0	0	0	0	0	0	0	0	0	0	0	0	1	0	0	0	0	0	1	0	0	0	0	0	0	0	0	0	0	0	0	0	0	0	1
GCF_033232085.1	6926878	13	0	0	0	0	0	0	0	0	0	0	0	0	0	0	0	0	0	0	0	0	0	0	0	0	1	0	0	0	0	0	1	0	0	0	0	0	0	0	0	0	0	0	0	0	0	0	1
GCF_036232125.1	6834203	13	0	0	0	0	0	0	0	0	0	0	0	0	0	0	0	0	0	0	0	0	0	0	0	0	0	1	0	0	0	0	0	0	1	0	0	0	0	0	0	0	0	0	0	0	0	0	0
GCF_036232205.1	6741345	13	0	0	0	0	0	0	0	0	0	0	0	0	0	0	0	0	0	0	0	0	0	0	0	0	0	1	0	0	0	0	0	0	1	0	0	0	0	0	0	0	0	0	0	0	0	0	0
GCF_036232425.1	6841445	13	0	0	0	0	0	0	0	0	0	0	0	0	0	0	0	0	0	0	0	0	0	0	0	0	0	1	0	0	0	0	0	0	1	0	0	0	0	0	0	0	0	0	0	0	0	0	0
GCF_036232805.1	6385500	13	0	0	0	0	0	0	0	0	0	0	0	0	0	0	0	0	0	0	0	0	0	0	0	0	0	1	0	0	0	0	0	0	0	0	0	0	0	0	0	0	0	0	0	0	0	0	0
GCF_036233375.1	6418168	13	1	0	1	0	0	0	0	0	0	0	0	0	0	0	0	0	0	0	0	0	1	0	0	0	0	1	0	0	0	0	0	0	1	0	0	0	0	0	0	0	0	0	0	0	0	0	0
GCF_036417915.1	6716160	13	1	0	0	1	0	0	0	0	0	0	0	0	0	0	0	0	0	0	0	0	0	0	0	0	0	1	0	0	0	0	0	0	0	0	0	0	0	0	0	0	0	0	0	0	0	0	0
GCF_036835625.1	6933016	13	0	0	0	1	0	0	0	0	0	0	0	0	0	1	0	0	0	0	0	0	0	0	0	0	0	0	0	0	0	0	0	0	0	0	0	0	0	0	0	0	0	0	0	0	0	0	0
GCF_039908075.1	7321695	13	0	0	0	0	0	0	0	0	0	0	0	0	0	0	0	0	0	0	0	0	0	0	0	0	0	1	0	0	0	0	0	0	0	0	0	0	0	0	0	0	0	0	0	0	0	0	1
GCF_040562075.1	6913846	13	0	0	0	0	0	0	0	0	0	0	0	0	0	0	0	0	0	0	0	0	0	0	0	0	0	0	0	0	0	0	0	0	0	0	0	0	0	0	0	0	0	0	0	0	0	0	0
GCF_041344955.1	6837532	13	0	0	0	0	0	0	0	0	0	0	0	0	0	0	0	0	0	0	0	0	0	0	0	0	1	1	0	0	0	0	0	0	1	0	0	0	0	0	0	0	0	0	0	0	0	0	0
GCF_041344965.1	6834796	13	0	0	0	0	0	0	0	0	0	0	0	0	0	0	0	0	0	0	0	0	0	0	0	0	1	1	0	0	0	0	0	0	1	0	0	0	0	0	0	0	0	0	0	0	0	0	0
GCF_044758375.1	6655210	13	0	0	0	0	0	0	0	0	0	0	0	0	0	0	0	0	0	0	0	0	0	0	0	1	1	0	0	0	0	0	0	0	1	0	0	0	0	0	0	0	0	0	0	0	0	0	0
GCF_046245195.1	6682021	13	1	0	0	0	0	0	0	0	0	0	0	0	0	0	0	0	0	0	0	0	0	0	0	1	0	0	0	0	0	0	0	0	1	0	0	0	0	0	0	0	0	0	0	0	0	1	0
GCF_049532625.1	6950559	13	0	0	0	0	0	0	0	0	0	0	0	0	0	0	0	0	0	0	0	0	0	0	0	0	0	1	0	0	0	0	0	0	1	0	0	0	0	0	0	0	0	0	0	0	0	0	0
GCF_049564875.1	6935508	13	0	0	0	0	0	0	0	0	0	0	0	0	0	0	0	0	0	0	0	0	0	0	0	0	0	1	0	0	0	0	0	0	1	0	0	0	0	0	0	0	0	0	0	0	0	0	0
GCF_050237695.1	6868282	13	2	0	0	1	0	0	0	0	0	0	0	0	0	0	0	0	0	0	0	0	0	0	0	0	0	2	0	0	0	0	0	0	1	0	0	0	0	0	0	0	0	0	0	0	0	0	0
GCF_050241295.1	6892886	13	1	0	0	1	0	0	0	0	0	0	0	0	0	0	0	0	0	0	0	1	0	0	0	0	0	1	0	0	0	0	0	0	0	0	0	0	0	0	0	0	0	0	0	0	0	0	0
GCF_050858815.1	6780815	13	1	0	0	1	0	0	0	0	0	0	0	0	0	0	0	0	0	0	0	0	0	0	0	0	0	0	0	0	0	0	0	0	0	0	0	0	0	0	0	0	0	0	0	0	0	0	1
GCF_051016025.1	7118680	13	0	0	0	1	0	0	0	0	0	0	0	0	0	0	0	0	0	0	0	0	0	0	0	0	1	0	0	1	0	0	0	0	0	0	0	0	0	0	0	0	0	0	0	0	0	0	0
GCF_001618925.1	6827737	12	0	0	0	1	0	0	0	0	0	0	0	0	0	0	0	0	0	0	0	0	0	0	0	0	0	1	0	1	0	0	0	0	0	0	0	0	0	0	0	0	0	0	1	0	0	0	0
GCF_001687285.1	6833187	12	0	0	0	1	0	0	0	0	0	0	0	0	0	0	0	0	0	0	0	0	0	0	0	0	0	1	0	1	0	0	0	0	0	0	0	0	0	0	0	0	0	0	1	0	0	0	0
GCF_002205335.1	6566724	12	0	0	0	0	0	0	1	0	0	0	0	0	0	0	0	0	0	0	0	0	0	0	0	0	0	0	0	0	0	0	0	1	0	0	0	0	0	0	0	0	0	0	1	0	0	0	0
GCF_002208645.1	7411863	12	0	0	0	1	0	0	0	0	0	0	0	0	0	0	0	0	0	0	0	0	0	0	0	0	0	2	0	0	0	0	0	0	0	0	0	0	0	0	0	0	0	0	1	0	0	0	0
GCF_002223805.1	6661962	12	0	0	0	0	0	0	0	0	0	0	0	0	0	0	0	0	0	0	0	0	0	0	0	0	0	1	0	0	0	0	0	0	1	0	0	0	0	0	0	0	0	0	0	0	0	0	0
GCF_003641125.1	7030474	12	0	0	0	0	0	1	0	0	0	0	0	0	0	0	0	0	0	0	0	0	0	0	0	0	0	0	0	0	0	0	0	0	0	0	0	0	0	0	0	0	0	0	0	0	0	0	1
GCF_004193735.1	6902135	12	0	0	0	0	0	0	0	0	0	0	0	0	0	0	0	0	0	0	0	0	0	0	0	0	0	0	0	0	0	0	0	0	0	0	0	0	0	0	0	0	0	0	0	0	1	0	0
GCF_016126955.1	6842475	12	0	0	0	1	0	0	0	0	0	0	0	0	0	0	0	0	0	0	0	0	0	0	0	0	0	1	0	1	0	0	0	0	0	0	0	0	0	0	0	0	0	0	1	0	0	0	0
GCF_016745175.1	7103853	12	0	0	0	0	0	0	0	0	0	0	0	0	0	0	0	0	0	0	0	1	0	0	0	0	1	0	0	0	0	0	1	0	0	0	0	0	0	0	0	0	0	0	0	0	0	0	1
GCF_019379355.1	6719415	12	0	0	0	0	0	0	0	0	0	0	0	0	0	0	0	0	0	0	0	0	0	0	0	0	0	0	0	0	0	0	0	0	0	0	0	0	0	0	0	0	0	0	0	0	0	0	0
GCF_019434235.1	6959874	12	0	0	0	0	0	0	0	0	0	0	0	0	0	0	0	0	0	0	0	0	0	0	0	0	0	0	0	0	0	0	0	0	0	0	0	0	0	0	0	0	0	0	0	0	0	0	0
GCF_020990445.1	7046998	12	0	0	0	0	0	0	0	0	0	0	0	0	0	0	0	0	0	0	0	1	0	0	0	0	0	0	0	0	0	0	0	0	0	0	0	0	0	0	0	0	0	0	0	0	0	0	1
GCF_021166255.2	6441146	12	0	0	1	0	0	0	0	0	0	0	0	0	0	0	0	0	0	0	0	0	0	0	0	0	0	0	0	1	0	0	0	0	0	0	0	0	0	0	0	0	0	0	0	0	0	0	0
GCF_021166355.2	6823540	12	0	0	0	0	0	0	0	0	0	0	0	0	0	0	0	0	0	0	0	0	0	0	0	0	0	0	0	0	0	0	0	0	1	0	0	0	0	0	0	0	0	0	0	0	0	0	0
GCF_022700635.2	6467494	12	0	0	0	0	0	0	0	0	0	0	0	0	0	0	0	0	0	0	0	0	0	0	0	0	0	0	0	0	0	0	0	0	0	1	0	0	0	0	0	0	0	0	0	0	0	0	0
GCF_023520735.1	7010374	12	0	0	0	0	0	0	0	0	0	0	0	0	0	0	0	0	0	0	0	0	1	0	0	0	1	0	0	0	0	1	0	0	0	0	0	0	0	0	0	0	0	0	0	0	0	0	0
GCF_024507955.1	6839761	12	0	0	0	1	0	0	0	0	0	0	0	0	0	0	0	0	0	0	0	0	0	0	0	0	0	1	0	1	0	0	0	0	0	0	0	0	0	0	0	0	0	0	1	0	0	0	0
GCF_024652945.3	6925322	12	0	0	0	0	0	0	0	0	0	0	0	0	0	0	0	0	0	0	0	0	0	0	0	0	0	0	0	0	0	0	0	0	0	0	0	0	0	0	0	0	0	0	0	0	0	0	0
GCF_024803805.1	6582025	12	0	0	0	0	0	0	0	0	0	0	0	0	0	0	0	0	0	0	0	0	0	0	0	0	0	0	0	1	0	0	0	0	0	0	0	1	0	0	0	0	0	0	0	0	0	0	0
GCF_027570435.1	6573599	12	1	0	0	0	0	0	0	0	0	0	0	0	0	0	0	1	0	0	0	0	0	0	0	0	0	0	0	1	0	0	0	0	0	0	0	0	0	0	0	0	0	0	0	0	0	0	0
GCF_027570555.1	6739580	12	1	0	0	1	0	0	0	0	0	0	0	0	0	0	0	0	0	0	0	0	0	0	0	0	0	1	0	1	0	0	0	0	0	0	0	0	0	0	0	0	0	0	0	0	0	0	0
GCF_027571195.1	6576722	12	1	0	0	0	0	0	0	0	0	0	0	0	0	0	0	1	0	0	0	0	0	0	0	0	0	0	0	1	0	0	0	0	0	0	0	0	0	0	0	0	0	0	0	0	0	0	0
GCF_027594965.1	6672385	12	0	0	0	0	0	0	0	0	0	0	0	0	0	0	0	0	0	0	0	0	0	0	0	0	0	0	0	0	0	0	0	0	1	0	0	0	0	1	0	0	0	0	0	0	0	0	0
GCF_030369835.1	6392724	12	0	0	0	0	0	0	0	0	0	0	0	0	0	0	0	0	0	1	0	0	0	0	0	0	0	0	0	0	0	0	0	1	0	0	0	0	0	0	0	0	0	0	0	0	0	0	0
GCF_030866905.1	6637463	12	0	0	0	0	0	0	0	0	0	0	0	0	0	0	0	0	0	0	0	0	0	0	0	0	0	0	0	0	0	0	0	0	1	0	0	0	0	0	0	0	0	0	0	0	0	0	0
GCF_031223175.1	7316070	12	0	0	0	1	0	0	0	0	0	0	0	0	0	0	0	0	0	0	0	0	0	0	0	0	0	0	0	0	0	0	0	0	0	0	0	0	0	0	0	0	0	0	0	0	0	0	1
GCF_031326305.1	6773937	12	0	0	0	0	0	0	0	0	0	0	0	0	0	0	0	0	0	0	0	0	0	0	0	0	0	0	0	0	0	0	0	0	0	0	0	0	0	0	0	0	0	0	0	0	0	0	0
GCF_033219955.1	7054120	12	0	0	0	0	0	0	0	0	0	0	0	0	0	0	0	0	0	0	0	0	0	0	0	0	1	0	0	0	0	0	1	0	0	0	0	0	0	0	0	0	0	0	0	0	0	0	0
GCF_033222185.1	6893367	12	0	0	0	0	0	0	0	0	0	0	0	0	0	0	0	0	0	0	0	0	0	0	0	0	1	0	0	0	0	0	1	0	0	0	0	0	0	0	0	0	0	0	0	0	0	0	1
GCF_035197965.1	6830322	12	1	0	0	1	0	0	0	0	0	0	0	0	0	0	0	0	0	0	0	1	0	0	0	0	0	1	0	0	0	0	0	0	0	0	0	0	0	0	0	0	0	0	0	0	0	0	0
GCF_036232225.1	6821696	12	0	0	0	0	0	0	0	0	0	0	0	0	0	0	0	0	0	0	0	0	0	0	0	0	0	1	0	0	0	0	0	0	1	0	0	0	0	0	0	0	0	0	0	0	0	0	0
GCF_036232365.1	6871229	12	0	0	0	0	0	0	0	0	0	0	0	0	0	0	0	0	0	0	0	0	0	0	0	0	0	1	0	0	0	0	0	1	0	0	0	0	0	0	0	0	0	0	0	0	0	1	0
GCF_036232885.1	6675552	12	1	0	0	1	0	0	0	0	0	0	0	0	0	0	0	0	0	0	0	0	0	0	0	0	0	1	0	0	0	0	0	0	1	0	0	0	0	0	0	0	0	0	0	0	0	0	0
GCF_036232905.1	6675537	12	1	0	0	1	0	0	0	0	0	0	0	0	0	0	0	0	0	0	0	0	0	0	0	0	0	1	0	0	0	0	0	0	1	0	0	0	0	0	0	0	0	0	0	0	0	0	0
GCF_036232925.1	6675561	12	1	0	0	1	0	0	0	0	0	0	0	0	0	0	0	0	0	0	0	0	0	0	0	0	0	1	0	0	0	0	0	0	1	0	0	0	0	0	0	0	0	0	0	0	0	0	0
GCF_036233555.1	6744622	12	0	0	0	0	0	0	0	0	0	0	0	0	0	0	0	0	0	0	0	0	0	0	0	0	0	1	0	1	0	0	0	1	1	0	0	0	0	0	0	0	0	0	0	0	0	1	0
GCF_036233675.1	6967870	12	0	0	1	1	1	0	0	0	0	0	0	0	0	0	0	0	0	0	0	0	0	0	0	0	0	1	0	0	0	0	0	0	0	0	0	0	0	0	0	0	0	0	0	0	0	0	1
GCF_036417705.1	6716152	12	1	0	0	1	0	0	0	0	0	0	0	0	0	0	0	0	0	0	0	0	0	0	0	0	0	1	0	0	0	0	0	0	0	0	0	0	0	0	0	0	0	0	0	0	0	0	0
GCF_036417805.1	6716160	12	1	0	0	1	0	0	0	0	0	0	0	0	0	0	0	0	0	0	0	0	0	0	0	0	0	1	0	0	0	0	0	0	0	0	0	0	0	0	0	0	0	0	0	0	0	0	0
GCF_036418295.1	6818848	12	0	0	0	0	0	0	0	0	0	0	0	0	0	0	0	0	0	0	0	0	0	0	0	0	0	0	0	0	0	0	0	1	0	0	0	0	0	0	0	0	0	0	0	0	0	0	0
GCF_038431885.1	7128425	12	0	0	0	0	0	0	1	0	0	0	0	0	0	0	0	0	0	0	0	0	0	0	0	0	0	0	0	0	0	0	0	1	1	0	0	0	0	0	0	0	0	0	0	0	0	0	0
GCF_038431935.1	6723835	12	0	0	1	0	0	0	0	0	0	0	0	0	0	0	0	0	0	0	0	0	0	0	0	0	0	0	0	0	0	0	1	0	0	0	0	0	0	0	0	0	0	0	0	0	0	0	0
GCF_039908025.1	7247732	12	0	0	0	0	0	0	0	0	0	0	0	0	0	0	0	0	0	0	0	0	0	0	0	0	0	1	0	0	0	0	0	0	0	0	0	0	0	0	0	0	0	0	0	0	0	0	1
GCF_040429595.1	6415628	12	0	0	0	0	0	0	0	0	0	0	0	0	0	0	0	0	0	0	0	0	0	0	0	0	0	0	0	1	0	0	0	0	1	0	0	0	0	0	1	0	0	0	0	0	0	0	0
GCF_040560445.1	6927092	12	0	0	0	0	0	0	0	0	0	0	0	0	0	0	0	0	0	0	0	0	0	0	0	0	0	0	0	0	0	0	0	0	0	0	0	0	0	0	0	0	0	0	0	0	0	0	0
GCF_041514425.1	6799704	12	0	0	0	0	0	0	0	0	0	0	0	0	0	0	0	0	0	0	0	0	0	0	0	0	0	1	0	0	0	0	0	0	1	0	0	0	0	0	0	0	0	0	0	0	0	0	0
GCF_046605365.1	6841660	12	0	0	0	1	0	0	0	0	0	0	0	0	0	0	0	0	0	0	0	0	0	0	0	0	1	1	0	0	0	0	0	0	0	0	0	0	0	0	0	0	0	1	0	0	0	0	0
GCF_049567555.1	6927172	12	0	0	0	0	0	0	0	0	0	0	0	0	0	0	0	0	0	0	0	0	0	0	0	0	1	0	0	0	0	0	1	0	0	0	0	0	0	0	0	0	0	0	0	0	0	0	1
GCF_049912795.1	6927075	12	0	0	0	0	0	0	0	0	0	0	0	0	0	0	0	0	0	0	0	0	0	0	0	0	1	0	0	0	0	0	1	0	0	0	0	0	0	0	0	0	0	0	0	0	0	0	1
GCF_050242225.1	6911098	12	0	0	0	0	0	0	0	0	0	0	0	0	0	0	0	0	0	0	0	0	0	0	0	0	0	0	0	0	0	0	0	0	1	0	0	0	0	0	0	0	0	0	0	0	0	0	0
GCF_050242285.1	6911405	12	0	0	0	0	0	0	0	0	0	0	0	0	0	0	0	0	0	0	0	0	0	0	0	0	0	0	0	0	0	0	0	0	1	0	0	0	0	0	0	0	0	0	0	0	0	0	0
GCF_050242315.1	6769605	12	0	0	0	0	0	0	0	0	0	0	0	0	0	0	0	0	0	0	0	0	0	0	0	0	0	1	0	0	0	0	0	0	0	0	0	1	0	0	0	0	0	0	0	0	0	0	0
GCF_051257825.1	6833238	12	0	0	0	0	0	0	0	0	0	0	0	0	0	0	0	0	0	0	0	0	0	0	0	1	0	0	0	0	0	0	0	0	0	0	0	0	0	0	0	0	0	0	0	0	0	0	0
GCF_051515095.1	6961963	12	0	0	0	0	0	0	0	0	0	0	0	0	0	0	0	0	0	0	0	0	0	0	0	0	0	0	0	0	0	0	0	0	1	0	0	0	0	0	0	0	0	0	0	0	0	0	0
GCF_900636755.1	6839985	12	0	0	0	1	0	0	0	0	0	0	0	0	0	0	0	0	0	0	0	0	0	0	0	0	0	1	0	1	0	0	0	0	0	0	0	0	0	0	0	0	0	0	1	0	0	0	0
GCF_902703185.1	6621209	12	1	0	0	0	0	0	0	0	0	0	0	0	0	0	0	1	0	0	0	0	0	0	0	0	0	0	0	1	0	0	0	0	0	0	0	0	0	0	0	0	0	0	0	0	0	0	0
GCF_000284555.1	6764661	11	0	0	0	0	0	0	0	0	0	0	0	0	0	0	0	0	0	0	0	0	0	0	0	0	0	0	0	0	1	0	0	0	0	0	0	0	0	0	0	0	0	0	0	0	0	0	1
GCF_001516165.2	6808844	11	0	0	0	0	0	0	0	0	0	0	0	0	0	0	0	0	0	0	0	0	0	0	0	0	0	0	0	0	0	0	0	0	1	0	0	0	0	0	0	0	0	0	0	0	0	0	0
GCF_001516305.2	6334378	11	0	0	0	0	0	0	0	0	0	0	0	0	0	0	0	0	0	0	0	0	0	1	0	0	0	0	0	0	0	0	0	0	0	0	0	0	0	0	1	0	0	0	0	0	0	0	0
GCF_001516385.1	6897231	11	0	0	0	0	0	0	0	0	0	0	0	0	0	0	0	0	0	0	0	0	0	0	0	0	0	1	0	0	0	0	0	0	1	0	0	0	0	0	0	0	0	0	0	0	0	0	0
GCF_001721805.1	6681975	11	0	0	0	0	0	0	0	0	0	0	0	0	0	0	0	0	0	0	0	1	0	0	0	0	1	0	0	1	0	0	0	0	1	0	0	0	0	0	0	0	0	0	0	0	0	0	0
GCF_001721825.1	6681981	11	0	0	0	0	0	0	0	0	0	0	0	0	0	0	0	0	0	0	0	1	0	0	0	0	1	0	0	1	0	0	0	0	1	0	0	0	0	0	0	0	0	0	0	0	0	0	0
GCF_001722025.1	6681992	11	0	0	0	0	0	0	0	0	0	0	0	0	0	0	0	0	0	0	0	1	0	0	0	0	1	0	0	1	0	0	0	0	1	0	0	0	0	0	0	0	0	0	0	0	0	0	0
GCF_001750705.1	6866790	11	0	0	0	1	0	0	0	0	0	0	0	0	0	0	0	0	0	0	0	0	0	0	0	1	0	1	0	0	0	0	0	0	0	0	0	0	0	0	1	0	0	0	0	0	0	0	0
GCF_002237405.1	6952237	11	1	0	1	1	0	0	0	0	0	0	0	0	0	0	0	0	0	0	0	0	0	0	0	1	0	0	0	0	0	0	0	0	0	0	0	0	0	0	0	0	0	0	0	0	0	0	0
GCF_002237425.1	6943220	11	1	0	1	1	0	0	0	0	0	0	0	0	0	0	0	0	0	0	0	0	0	0	0	1	0	0	0	0	0	0	0	0	0	0	0	0	0	0	0	0	0	0	0	0	0	0	0
GCF_002968955.1	7162784	11	0	0	0	0	0	0	0	0	0	0	0	0	0	0	0	0	0	0	0	0	0	0	0	0	0	0	0	0	0	0	0	0	0	0	0	0	0	0	0	0	0	0	0	0	0	0	1
GCF_003194245.1	6859232	11	0	0	0	0	0	0	0	0	0	0	0	0	0	0	0	0	0	0	0	0	0	0	0	0	0	1	0	0	0	0	0	1	0	0	0	0	0	0	0	0	0	0	0	0	0	0	0
GCF_003319235.1	6876988	11	0	0	0	1	0	0	0	0	0	0	0	0	0	0	0	0	0	0	0	0	0	0	0	0	1	1	0	0	0	0	0	0	0	0	0	0	0	0	1	0	0	0	0	0	0	0	0
GCF_004010895.1	6824837	11	0	0	0	0	0	0	0	0	0	0	0	0	0	1	0	0	0	0	0	0	0	0	0	0	1	0	0	1	0	0	0	0	0	0	0	0	0	0	0	0	0	0	0	1	0	0	0
GCF_006971785.1	6527298	11	0	0	0	1	0	0	0	0	0	0	0	0	0	0	0	0	0	0	0	0	0	0	0	0	1	1	0	0	0	0	0	0	1	0	0	0	0	0	0	0	0	0	0	0	0	0	0
GCF_009676885.1	6737396	11	0	0	0	1	0	0	0	0	0	0	0	0	0	0	0	0	0	0	0	0	0	0	0	0	1	1	0	0	0	0	0	0	0	0	0	0	0	0	1	0	0	0	0	0	0	0	0
GCF_014217315.1	6747067	11	1	0	0	0	0	0	0	0	0	0	0	1	0	1	0	0	0	0	0	0	0	0	0	0	0	1	0	0	0	0	0	0	0	0	0	0	0	0	0	0	0	0	0	0	0	0	0
GCF_014467035.1	6438945	11	1	0	0	1	0	0	0	0	0	0	0	0	1	0	0	0	0	0	0	0	0	0	0	0	0	0	0	0	0	0	0	0	1	0	0	0	0	1	0	0	0	0	0	0	0	0	0
GCF_015832075.1	6909254	11	0	0	0	0	0	0	0	0	0	0	0	0	0	0	0	0	0	0	0	0	0	0	0	0	0	0	0	0	0	0	0	0	0	0	0	0	0	0	0	0	0	0	0	0	0	0	0
GCF_016745115.1	7177049	11	0	0	0	0	0	0	1	0	0	0	0	0	0	0	0	0	0	0	0	0	0	0	0	0	0	0	0	0	0	0	0	1	1	0	0	0	0	0	0	0	0	0	0	0	0	0	0
GCF_019364615.1	6388691	11	0	0	0	0	0	0	1	0	0	0	0	0	0	0	0	0	0	0	0	0	0	0	0	0	0	0	0	0	0	0	0	0	0	0	0	0	0	0	0	0	0	0	0	0	0	0	0
GCF_019434075.1	6792133	11	1	0	0	1	0	0	0	0	0	0	0	0	0	0	0	0	0	0	0	0	0	0	0	0	0	1	0	1	0	0	0	0	0	0	0	0	0	0	0	0	0	0	0	0	0	0	0
GCF_019857265.1	6804022	11	0	0	0	0	0	0	0	0	0	0	0	0	0	0	0	0	0	0	0	0	0	0	0	0	0	0	0	0	0	0	0	0	0	0	0	0	0	0	0	0	0	0	0	0	0	0	0
GCF_019857285.1	6909981	11	0	0	0	0	0	0	0	0	0	0	0	0	0	0	0	0	0	0	0	0	0	0	0	0	0	0	0	0	0	0	0	0	0	0	0	0	0	0	0	0	0	0	0	0	0	0	0
GCF_019857365.1	6553129	11	0	0	0	0	0	0	0	0	0	0	0	0	0	0	0	0	0	0	0	0	0	0	0	0	1	0	0	1	0	0	0	0	0	0	0	0	0	0	0	0	0	0	0	0	0	0	0
GCF_019857505.1	6954156	11	0	0	0	0	0	0	0	0	0	0	0	0	0	0	0	0	0	0	0	0	0	0	0	0	0	0	0	0	0	0	0	0	0	0	0	0	0	0	0	0	0	0	0	0	0	0	0
GCF_019857565.1	6749966	11	0	0	0	0	0	0	0	0	0	0	0	0	0	0	0	0	0	0	0	0	0	0	0	0	0	0	0	0	0	0	0	0	0	0	0	0	0	0	0	0	0	0	0	0	0	0	0
GCF_019857585.1	6954457	11	0	0	0	0	0	0	0	0	0	0	0	0	0	0	0	0	0	0	0	0	0	0	0	0	0	0	0	0	0	0	0	0	0	0	0	0	0	0	0	0	0	0	0	0	0	0	0
GCF_021184265.1	6427622	11	0	0	1	0	0	0	0	0	0	0	0	0	0	0	0	0	0	0	0	0	0	0	0	0	0	0	0	0	0	0	0	1	1	0	0	0	0	1	0	0	0	0	0	0	0	0	0
GCF_022570455.1	6949128	11	2	0	0	0	0	0	0	0	0	0	0	0	0	0	0	0	0	0	0	0	0	0	0	0	0	1	0	0	0	0	0	0	0	0	0	0	0	0	0	0	0	0	0	0	0	0	1
GCF_022638175.1	6666693	11	0	0	0	1	0	0	0	0	0	0	0	0	0	0	0	0	0	0	0	0	0	0	0	0	1	1	0	0	0	0	0	0	0	0	0	0	0	0	1	0	0	0	0	0	0	0	0
GCF_022649245.1	6831875	11	0	0	0	1	0	0	0	0	0	0	0	0	0	0	0	0	0	0	0	0	0	0	0	0	1	1	0	0	0	0	0	0	0	0	0	0	0	0	1	0	0	0	0	0	0	0	0
GCF_022810945.1	6634619	11	0	0	0	0	0	0	0	0	0	0	0	0	0	0	0	0	0	0	0	0	0	0	0	1	0	0	0	0	0	0	0	0	0	0	0	0	0	0	0	0	0	0	0	0	0	0	0
GCF_022810985.1	6635095	11	0	0	0	0	0	0	0	0	0	0	0	0	0	0	0	0	0	0	0	0	0	0	0	1	0	0	0	0	0	0	0	0	0	0	0	0	0	0	0	0	0	0	0	0	0	0	0
GCF_022811005.1	6634623	11	0	0	0	0	0	0	0	0	0	0	0	0	0	0	0	0	0	0	0	0	0	0	0	1	0	0	0	0	0	0	0	0	0	0	0	0	0	0	0	0	0	0	0	0	0	0	0
GCF_022811025.1	6634606	11	0	0	0	0	0	0	0	0	0	0	0	0	0	0	0	0	0	0	0	0	0	0	0	1	0	0	0	0	0	0	0	0	0	0	0	0	0	0	0	0	0	0	0	0	0	0	0
GCF_022811045.1	6634620	11	0	0	0	0	0	0	0	0	0	0	0	0	0	0	0	0	0	0	0	0	0	0	0	1	0	0	0	0	0	0	0	0	0	0	0	0	0	0	0	0	0	0	0	0	0	0	0
GCF_022811065.1	6634619	11	0	0	0	0	0	0	0	0	0	0	0	0	0	0	0	0	0	0	0	0	0	0	0	1	0	0	0	0	0	0	0	0	0	0	0	0	0	0	0	0	0	0	0	0	0	0	0
GCF_023572735.3	6997900	11	0	0	0	0	0	0	0	0	0	0	0	0	0	0	0	0	0	0	0	0	0	0	0	0	1	1	0	0	0	0	0	1	0	0	0	0	0	1	0	0	0	0	0	0	0	0	0
GCF_025398095.1	6757988	11	0	0	0	0	0	0	0	0	0	0	0	0	0	1	0	0	0	0	0	0	0	0	0	0	3	0	0	0	0	0	0	0	1	0	0	0	0	0	0	0	0	0	0	0	0	0	0
GCF_027570795.1	6733209	11	0	0	0	0	0	0	0	0	0	0	0	0	0	0	0	0	0	0	0	0	0	0	0	0	0	1	0	0	0	0	0	0	1	0	0	0	0	0	0	0	0	0	0	0	0	0	0
GCF_027571325.1	6453705	11	0	0	0	0	0	0	0	0	0	0	0	0	0	0	0	0	0	0	0	0	0	0	0	0	0	0	0	0	0	0	0	0	1	0	0	0	0	1	0	0	0	0	0	0	0	0	0
GCF_027571345.1	6817909	11	0	0	0	0	0	0	0	0	0	0	0	0	0	0	0	0	0	0	0	0	0	0	0	0	1	1	0	0	0	0	0	1	0	0	0	0	0	0	0	0	0	0	0	0	0	1	0
GCF_027571365.1	6774407	11	0	0	0	0	0	0	0	0	0	0	0	0	0	0	0	0	0	0	0	0	0	0	0	0	1	1	0	0	0	0	0	1	0	0	0	0	0	0	0	0	0	0	0	0	0	1	0
GCF_030563585.1	6626157	11	1	0	0	0	0	0	0	0	0	0	0	0	0	0	0	1	0	0	0	0	0	0	0	0	0	0	0	1	0	0	0	0	0	0	0	0	0	0	0	0	0	0	0	0	0	0	0
GCF_030563765.1	6626066	11	1	0	0	0	0	0	0	0	0	0	0	0	0	0	0	1	0	0	0	0	0	0	0	0	0	0	0	1	0	0	0	0	0	0	0	0	0	0	0	0	0	0	0	0	0	0	0
GCF_030564045.1	6626075	11	1	0	0	0	0	0	0	0	0	0	0	0	0	0	0	1	0	0	0	0	0	0	0	0	0	0	0	1	0	0	0	0	0	0	0	0	0	0	0	0	0	0	0	0	0	0	0
GCF_032463705.1	6923550	11	0	0	0	0	0	0	0	0	0	0	0	0	0	0	0	0	0	0	0	0	0	0	0	0	0	0	0	0	0	0	0	0	0	0	0	0	0	0	0	0	0	0	0	0	0	0	0
GCF_033807835.1	6941065	11	0	0	0	0	0	0	0	0	0	0	0	0	0	0	0	0	0	1	0	0	0	0	0	0	1	1	0	0	0	1	0	0	0	0	0	0	0	1	0	0	0	0	0	0	0	0	0
GCF_034438375.1	6858055	11	0	0	0	0	0	0	0	0	0	0	0	0	0	0	0	0	0	0	0	0	0	0	0	0	0	0	0	0	0	0	0	0	0	0	0	0	0	0	0	0	0	0	0	0	0	0	0
GCF_036232455.1	6701210	11	0	0	0	0	1	0	0	0	0	0	1	0	0	0	0	0	0	0	0	0	0	0	0	0	0	1	0	0	0	0	0	0	0	0	0	0	0	0	0	0	0	0	0	0	0	0	0
GCF_036232585.1	6805381	11	0	0	1	0	0	0	0	0	0	0	0	0	0	0	0	0	0	1	0	0	0	0	0	0	0	1	0	0	0	0	0	0	1	0	0	1	0	1	0	0	0	0	0	0	0	0	0
GCF_036232605.1	6805380	11	0	0	1	0	0	0	0	0	0	0	0	0	0	0	0	0	0	1	0	0	0	0	0	0	0	1	0	0	0	0	0	0	1	0	0	1	0	1	0	0	0	0	0	0	0	0	0
GCF_036232685.1	6828218	11	1	0	0	1	0	0	0	0	0	0	0	0	0	0	0	0	0	0	0	0	0	0	0	0	0	1	0	1	0	0	0	0	0	0	0	0	0	0	0	0	0	0	0	0	0	0	0
GCF_036232765.1	7073542	11	0	0	0	0	0	0	0	0	0	0	0	0	0	0	0	0	0	0	0	0	0	0	0	0	0	1	0	1	0	0	0	0	0	0	0	0	0	0	0	0	0	0	1	0	0	0	0
GCF_036233295.1	6771733	11	0	0	0	1	0	0	0	0	0	0	0	0	0	0	0	0	0	0	0	0	0	0	0	0	0	1	0	0	0	0	0	0	1	0	0	0	0	0	0	0	0	0	0	0	0	0	0
GCF_036233415.1	6756145	11	1	0	1	0	0	0	0	0	0	0	0	0	0	0	0	0	0	0	0	0	0	0	0	0	0	1	0	0	0	0	0	0	1	0	0	1	0	1	0	0	0	0	0	0	0	0	0
GCF_036233655.1	6736094	11	0	0	0	0	0	0	0	0	0	0	0	0	0	0	0	0	0	0	0	0	0	0	0	0	0	1	0	0	0	0	0	0	1	0	0	0	0	0	0	0	0	0	0	0	0	0	0
GCF_038431905.1	7006387	11	0	0	0	0	0	0	1	0	0	0	0	0	0	0	0	0	0	0	0	0	0	0	0	0	0	0	0	0	0	0	0	1	1	0	0	0	0	0	0	0	0	0	0	0	0	0	0
GCF_040084805.1	6712292	11	0	0	0	0	0	0	0	0	0	0	0	0	0	0	0	0	0	0	0	0	0	0	0	0	1	0	0	0	0	0	0	0	0	0	0	0	0	0	0	0	0	0	0	0	0	0	0
GCF_041154335.1	6398572	11	0	0	0	0	0	0	0	0	0	0	0	0	0	0	0	0	0	0	0	0	0	1	0	0	0	0	0	0	0	0	0	0	0	0	0	0	0	0	1	0	0	0	0	0	0	0	0
GCF_041344975.1	6757069	11	1	0	0	0	0	0	0	0	0	0	0	0	0	0	0	0	0	0	0	0	0	0	0	0	0	1	0	0	0	0	0	0	0	0	0	0	0	0	0	0	0	0	0	0	0	0	0
GCF_041519425.1	6720513	11	0	0	0	0	0	0	0	0	0	0	0	0	0	0	0	0	0	0	0	0	0	0	0	0	1	0	0	1	0	0	0	0	0	0	0	0	0	0	1	0	0	0	0	0	0	0	0
GCF_043995085.1	6724173	11	0	0	0	0	0	0	0	0	0	0	0	0	0	1	0	0	0	0	0	0	0	0	0	0	0	0	0	0	0	0	0	0	1	0	0	0	0	0	0	0	0	0	0	0	0	0	0
GCF_044336405.1	6829274	11	1	0	0	1	0	0	0	0	0	0	0	0	0	0	0	0	0	0	0	0	0	0	0	0	0	0	0	0	0	0	0	0	0	0	0	0	0	0	0	0	0	0	0	0	0	0	0
GCF_046531855.1	6837681	11	0	0	0	0	0	0	0	0	0	0	0	0	0	0	0	0	0	0	0	0	0	0	0	0	0	1	0	0	0	0	0	0	0	0	0	0	0	0	0	0	0	0	0	0	0	0	0
GCF_049177105.1	6710147	11	0	0	0	0	0	0	0	0	0	0	0	0	0	0	0	0	0	0	0	0	0	0	0	0	0	0	0	0	0	0	0	0	0	0	0	0	0	0	0	0	0	0	0	0	0	0	0
GCF_049912925.1	6654131	11	0	0	0	0	0	0	0	0	0	0	0	0	0	0	0	0	0	1	0	0	0	0	0	0	0	1	0	0	0	0	0	0	0	0	0	0	0	0	0	0	0	0	0	0	0	0	0
GCF_049913055.1	6710939	11	0	0	0	0	0	0	0	0	0	0	0	0	0	0	0	0	0	0	0	0	0	0	0	0	0	1	0	0	0	0	0	0	1	0	0	0	0	0	0	0	0	0	0	0	0	0	0
GCF_050239315.1	6910964	11	0	0	0	1	0	0	0	0	0	0	0	0	0	0	0	0	0	0	0	0	0	0	0	0	0	0	0	0	0	0	0	0	0	0	0	0	0	0	0	0	0	0	0	0	0	0	1
GCF_050242335.1	6761624	11	0	0	0	1	0	0	0	0	0	0	0	0	0	0	0	0	0	0	0	0	0	0	0	0	1	1	0	0	0	0	0	0	0	0	0	0	0	0	1	0	0	0	0	0	0	0	0
GCF_050596355.1	6910246	11	0	0	0	0	0	0	0	0	0	0	0	0	0	0	0	0	0	0	0	0	0	0	0	0	0	0	0	0	0	0	0	0	0	0	0	0	0	0	0	0	0	0	0	0	0	0	0
GCF_051016045.1	6906640	11	1	0	0	1	0	0	0	0	0	0	0	0	0	0	0	0	0	0	0	0	0	0	0	0	0	1	0	0	0	0	0	0	0	0	0	0	0	0	0	0	0	0	0	0	0	0	0
GCF_051131675.1	6796548	11	0	0	0	0	0	0	0	0	0	0	0	0	0	0	0	0	0	0	0	0	0	0	0	0	0	0	0	0	0	0	0	0	0	0	0	0	0	0	0	0	0	1	0	0	0	0	0
GCF_001516205.2	6777566	10	0	0	0	2	0	0	0	0	0	0	0	0	0	0	0	0	0	0	0	0	0	0	0	0	0	1	0	0	0	0	0	0	0	0	0	0	0	0	0	0	0	0	0	0	0	0	0
GCF_001679685.1	6430493	10	0	0	0	0	0	0	0	0	0	0	0	1	0	0	0	0	0	0	0	0	0	0	0	0	0	0	0	1	0	0	0	0	1	0	0	0	0	0	0	0	0	0	0	0	0	0	0
GCF_001721745.1	6643823	10	0	0	0	0	0	0	0	0	0	0	0	0	0	0	0	0	0	0	0	1	0	0	0	0	1	0	0	1	0	0	0	0	1	0	0	0	0	0	0	0	0	0	0	0	0	0	0
GCF_001721765.1	6642996	10	0	0	0	0	0	0	0	0	0	0	0	0	0	0	0	0	0	0	0	1	0	0	0	0	1	0	0	1	0	0	0	0	1	0	0	0	0	0	0	0	0	0	0	0	0	0	0
GCF_001721785.1	6645477	10	0	0	0	0	0	0	0	0	0	0	0	0	0	0	0	0	0	0	0	1	0	0	0	0	1	0	0	1	0	0	0	0	1	0	0	0	0	0	0	0	0	0	0	0	0	0	0
GCF_001721845.1	6683204	10	0	0	0	0	0	0	0	0	0	0	0	0	0	0	0	0	0	0	0	1	0	0	0	0	1	0	0	1	0	0	0	0	1	0	0	0	0	0	0	0	0	0	0	0	0	0	0
GCF_001722045.1	6639108	10	0	0	0	0	0	0	0	0	0	0	0	0	0	0	0	0	0	0	0	1	0	0	0	0	1	0	0	1	0	0	0	0	1	0	0	0	0	0	0	0	0	0	0	0	0	0	0
GCF_002812845.1	6638559	10	0	0	0	0	0	0	0	0	0	0	0	0	0	0	0	0	0	0	0	0	0	0	0	0	0	1	0	0	0	0	0	1	0	0	0	0	0	0	0	0	0	0	0	0	0	1	0
GCF_003288435.1	6685102	10	1	0	0	1	0	0	0	0	0	0	0	0	0	0	0	1	0	0	0	0	0	0	0	0	0	1	0	0	0	0	0	0	1	0	0	0	0	0	0	0	0	0	0	0	0	0	0
GCF_003429205.1	6503460	10	0	0	0	0	0	0	0	0	0	0	0	0	0	0	0	0	0	0	0	0	0	0	0	0	1	0	0	0	0	0	0	0	1	0	0	0	0	0	0	0	0	0	0	0	0	0	0
GCF_007559085.1	6616247	10	0	0	0	0	0	0	0	0	0	0	0	0	0	0	0	1	0	0	0	0	0	0	0	0	0	0	0	0	0	0	0	0	1	0	0	0	0	0	0	0	0	0	0	0	0	0	0
GCF_009497675.1	6926363	10	0	0	0	0	0	0	0	0	0	0	0	0	0	0	0	0	0	0	0	0	0	0	0	0	0	1	0	0	0	0	0	0	0	0	0	0	0	0	0	0	0	0	0	0	0	0	0
GCF_012971705.1	6680465	10	0	0	1	0	0	0	1	0	0	0	0	0	0	0	0	0	0	0	0	0	0	0	0	0	0	0	0	0	0	0	0	0	0	0	0	0	0	0	0	0	0	0	0	0	0	0	0
GCF_013394475.2	7157752	10	0	0	0	0	0	0	0	0	0	0	0	0	0	0	0	0	0	0	0	0	0	0	0	0	1	0	0	0	0	0	0	0	0	0	0	0	0	0	0	0	0	0	0	0	0	0	1
GCF_014792125.1	6893878	10	0	0	0	0	0	0	0	0	0	0	0	0	0	0	0	0	0	0	0	0	0	0	0	0	0	0	0	0	0	0	0	0	0	0	0	0	0	0	0	0	0	0	0	0	0	0	0
GCF_014854655.1	6520277	10	0	0	0	0	0	0	0	0	0	0	0	0	0	0	0	0	0	0	0	0	0	0	0	0	0	0	0	1	0	0	0	0	0	0	0	0	0	0	0	0	0	0	0	0	0	0	0
GCF_016584725.1	6534364	10	0	0	0	0	0	0	0	0	0	0	0	0	0	0	0	0	0	0	0	0	0	0	0	0	0	0	0	0	0	0	0	0	1	0	0	1	0	0	0	0	0	0	0	0	0	0	0
GCF_018141645.1	6560248	10	0	0	0	0	0	0	0	0	0	0	0	0	0	0	0	0	0	0	0	0	0	0	0	0	0	0	0	1	0	0	0	0	1	0	0	0	0	0	1	0	0	0	0	1	0	0	0
GCF_019711215.1	6646321	10	1	0	0	0	0	0	0	0	0	0	0	0	0	0	0	0	0	0	0	0	0	0	0	0	0	0	0	0	1	0	0	1	0	0	0	0	0	0	0	0	0	0	0	0	0	0	0
GCF_019857305.1	6896843	10	0	0	0	0	0	0	0	0	0	0	0	0	0	0	0	0	0	0	0	0	0	0	0	0	0	0	0	0	0	0	0	0	0	0	0	0	0	0	0	0	0	0	0	0	0	0	0
GCF_019857625.1	6559545	10	0	0	0	0	0	0	0	0	0	0	0	0	0	0	0	0	0	0	0	0	0	0	0	0	0	0	0	0	0	0	0	0	0	0	0	0	0	0	0	0	0	0	1	0	1	0	0
GCF_021166295.1	6722208	10	0	0	0	0	0	0	0	0	0	0	0	0	0	0	0	0	0	0	0	0	0	0	0	0	0	1	0	0	0	0	0	0	1	0	0	0	0	0	0	0	0	0	0	0	0	0	0
GCF_021497445.1	6562965	10	0	0	1	0	0	0	0	0	0	0	0	0	0	0	0	0	0	0	0	0	0	0	0	0	0	0	0	1	0	0	0	0	0	0	0	0	0	0	0	0	0	0	0	0	0	0	0
GCF_022569975.1	6720071	10	0	0	0	1	0	0	0	0	0	0	0	0	0	0	0	0	0	0	0	0	0	0	0	0	1	0	0	0	0	0	0	0	0	0	0	0	0	0	1	0	0	0	0	0	0	0	0
GCF_022570235.1	6511042	10	1	0	0	1	0	0	0	0	0	0	0	0	0	0	0	0	0	1	0	0	0	0	0	0	0	0	0	0	0	0	0	0	1	0	0	0	0	0	0	0	0	0	0	0	0	0	0
GCF_022570415.1	7084699	10	1	0	0	0	0	0	0	0	0	0	0	0	0	0	0	0	0	0	0	0	0	0	0	0	0	1	0	0	0	0	0	0	0	1	0	0	0	0	0	0	0	0	0	0	0	0	0
GCF_023066865.1	6812555	10	0	0	0	0	0	0	0	0	0	0	0	0	0	0	0	0	0	0	0	0	0	0	0	0	0	0	0	0	0	0	0	0	1	0	0	0	0	0	0	0	0	0	0	0	0	0	0
GCF_023101265.1	6381690	10	0	0	0	0	0	0	0	0	0	0	0	0	0	0	0	0	0	0	1	0	0	0	0	0	0	0	0	0	0	0	0	0	1	0	0	0	0	0	0	0	0	0	0	0	0	0	0
GCF_023101305.1	6558391	10	0	0	0	1	0	0	0	0	0	0	0	0	0	0	0	0	0	1	0	0	0	0	0	1	1	0	0	0	0	0	0	0	0	0	0	0	0	0	0	0	0	0	0	0	0	0	0
GCF_023571485.1	6335028	10	0	0	0	0	0	0	0	0	0	0	0	0	0	0	0	0	0	0	0	0	0	0	0	0	0	0	0	1	0	0	0	0	0	0	0	0	0	0	0	0	0	0	0	0	0	0	0
GCF_027570475.1	6832860	10	0	0	0	0	0	0	0	0	0	0	0	0	0	0	0	0	0	0	0	0	0	0	0	0	0	1	0	0	0	0	0	0	0	0	0	0	0	0	0	0	0	0	0	0	0	0	0
GCF_027570735.1	6932838	10	0	0	0	1	0	0	0	0	0	0	0	0	0	0	0	0	0	0	0	0	0	0	0	0	1	1	0	0	0	0	0	0	0	0	0	0	0	0	0	0	0	0	0	0	0	0	0
GCF_027570955.1	6463386	10	0	0	0	0	0	0	0	0	0	0	0	0	0	0	0	0	0	0	0	0	0	0	0	0	0	0	0	1	0	0	0	0	0	0	0	0	0	0	0	0	0	0	0	0	0	0	0
GCF_030121955.1	6740322	10	0	0	0	0	0	0	1	0	0	0	0	0	0	0	0	0	0	0	0	0	0	0	0	0	1	0	0	0	0	0	0	1	1	0	0	0	0	0	0	0	0	0	0	0	0	0	0
GCF_030489625.1	7156771	10	0	0	0	0	0	0	0	0	0	0	0	0	0	0	0	0	0	0	0	0	1	0	0	0	0	0	0	0	0	0	0	0	0	0	0	0	0	0	0	0	0	0	0	0	0	0	1
GCF_030489645.1	6767841	10	0	0	0	0	0	0	0	0	0	0	0	0	0	0	0	0	0	0	0	0	0	0	0	0	0	0	0	0	0	0	0	0	1	0	0	0	0	0	0	0	0	0	0	0	0	0	0
GCF_030866885.1	6375221	10	0	0	0	0	0	0	0	0	0	0	0	0	0	0	0	0	0	0	1	0	0	0	0	0	0	0	0	0	0	0	0	0	1	0	0	0	0	0	0	0	0	0	0	0	0	0	0
GCF_030908425.1	7051179	10	0	0	0	0	0	0	0	0	0	0	0	0	0	0	0	0	0	0	0	0	0	0	0	0	0	0	0	0	0	0	0	0	1	0	0	0	0	0	0	0	1	0	0	0	0	0	0
GCF_030908445.1	6692524	10	0	0	0	0	0	0	0	0	0	0	0	0	0	0	0	0	0	1	0	0	0	0	0	0	0	0	0	1	0	0	0	0	0	0	0	0	0	0	0	0	0	0	0	0	0	0	0
GCF_032252935.1	6655103	10	0	0	1	0	0	0	0	0	0	0	0	0	0	0	0	0	0	0	0	0	0	0	0	0	0	0	0	0	0	0	1	0	0	0	0	0	0	0	0	0	0	0	0	0	0	0	0
GCF_032252975.1	6566704	10	0	0	0	0	0	0	0	0	0	0	0	0	0	0	0	0	0	0	0	0	0	0	0	0	0	0	0	1	0	0	0	0	0	0	0	0	0	0	0	0	0	0	0	0	0	0	0
GCF_032699645.1	6936159	10	0	0	0	0	0	0	0	0	0	0	0	0	0	0	0	0	0	0	0	0	0	0	0	0	0	1	0	0	0	0	0	0	1	0	0	0	0	0	0	0	0	0	0	0	0	0	0
GCF_033227745.1	6690813	10	0	0	0	0	0	0	0	0	0	0	0	0	0	0	0	0	0	0	0	0	0	0	0	0	0	0	0	0	0	0	0	0	0	0	0	0	0	0	0	0	0	0	0	0	0	0	1
GCF_033230305.1	6702942	10	0	0	0	0	1	0	0	0	0	0	0	0	0	0	0	0	0	0	0	0	0	0	0	0	0	1	0	0	0	0	0	0	1	0	0	0	0	0	0	0	0	0	0	0	0	0	0
GCF_034480705.1	7066341	10	0	0	0	0	0	0	0	0	0	0	0	0	0	0	0	0	0	0	0	0	0	0	0	0	0	0	0	0	0	0	0	0	0	0	0	0	0	0	0	0	0	0	0	0	0	0	1
GCF_034480885.1	7132031	10	0	0	0	0	0	0	0	0	0	0	0	0	0	0	0	0	0	0	0	0	0	0	0	0	0	0	0	0	0	0	0	0	0	0	0	0	0	0	0	0	0	0	0	0	0	0	1
GCF_036232525.1	6466287	10	0	0	0	0	0	0	0	0	0	0	0	0	0	0	0	0	0	0	0	0	0	0	0	0	0	0	0	0	0	0	0	0	0	0	0	0	0	0	0	0	0	0	0	0	0	1	0
GCF_036232705.1	6464048	10	0	0	0	1	0	1	0	0	0	0	0	0	0	0	0	0	0	0	0	0	0	0	0	0	0	0	0	0	0	0	0	0	1	0	0	0	0	0	0	0	0	0	0	0	0	0	0
GCF_036233335.1	6648067	10	0	0	0	0	0	0	0	0	0	0	0	0	0	0	0	0	0	0	0	0	0	0	0	0	0	0	0	0	0	0	0	1	1	0	0	0	0	1	0	0	0	0	0	0	0	0	0
GCF_036233475.1	6556621	10	0	0	0	0	0	0	0	0	0	0	0	0	0	0	0	0	0	0	0	0	0	0	0	0	0	0	0	0	0	0	0	0	1	0	0	0	0	0	0	0	0	0	0	0	0	0	0
GCF_036233615.1	6765435	10	0	0	0	0	0	0	0	0	0	0	0	0	0	0	0	0	0	0	0	0	0	0	0	0	0	1	0	0	0	0	0	0	0	0	0	0	0	0	0	0	0	0	0	0	0	0	0
GCF_036237055.1	6621869	10	0	0	0	1	0	0	0	0	0	0	0	0	0	0	0	0	0	0	0	0	0	0	0	0	0	1	0	0	0	0	0	0	1	0	0	0	0	0	0	0	0	0	0	0	0	0	0
GCF_036418055.1	6544202	10	0	0	1	0	0	0	0	0	0	0	0	0	0	0	0	0	0	0	0	0	0	0	0	0	0	0	0	0	0	0	1	0	0	0	0	0	0	0	0	0	0	0	0	0	0	0	0
GCF_036418185.1	6892720	10	0	0	0	0	0	0	0	0	0	0	0	0	0	0	1	0	0	0	0	0	0	0	0	0	0	0	0	0	0	0	0	1	0	0	0	0	0	0	0	0	0	0	0	0	0	0	0
GCF_038431945.1	6668900	10	0	0	0	0	0	0	1	0	0	0	0	0	0	0	0	0	0	0	0	0	0	0	0	0	0	0	0	0	0	0	0	0	1	0	0	0	0	0	0	0	0	0	0	0	0	0	0
GCF_039622815.1	6795494	10	0	0	0	1	0	0	0	0	0	0	0	0	0	0	0	0	0	0	0	0	0	0	0	0	0	2	0	1	0	0	0	0	0	0	0	0	0	0	0	0	0	0	0	0	0	0	0
GCF_039702325.1	6676742	10	0	0	1	0	0	0	0	0	0	0	0	0	0	0	0	0	0	0	0	0	0	0	0	0	0	0	0	0	0	0	1	0	0	0	0	0	0	0	0	0	0	0	0	0	0	0	0
GCF_040931635.1	6872512	10	0	0	0	0	0	0	0	0	0	0	0	0	0	0	0	0	0	0	0	0	0	0	0	0	0	0	0	0	0	0	0	0	0	0	0	0	0	0	0	0	0	0	0	0	0	0	1
GCF_046529515.1	6757931	10	0	0	0	0	0	0	0	0	0	0	0	0	0	0	0	0	0	0	0	0	0	0	0	0	0	0	0	0	0	0	0	0	0	0	0	0	0	0	0	0	0	0	0	0	0	0	1
GCF_046605405.1	6734315	10	0	0	0	0	0	0	0	0	0	0	0	0	0	0	0	0	0	0	0	0	0	0	0	0	0	0	0	0	0	0	0	0	1	0	0	0	0	0	0	0	0	0	0	0	0	0	0
GCF_047198885.1	6411703	10	0	0	0	0	0	0	0	0	0	1	0	0	0	0	0	0	0	1	0	0	0	0	0	0	0	0	0	0	0	0	0	1	0	0	0	0	0	0	0	0	0	0	0	0	0	0	0
GCF_048631625.1	6919771	10	0	0	0	0	0	0	0	0	0	0	0	0	0	0	0	0	0	0	0	0	0	0	0	0	0	0	0	0	0	0	0	0	0	0	0	0	0	0	0	0	0	0	0	0	0	0	1
GCF_049912855.1	6273252	10	0	0	0	0	0	0	0	0	0	0	0	0	0	0	0	0	0	0	0	0	0	0	0	0	0	0	0	0	0	0	0	0	1	0	0	0	0	0	0	0	0	0	0	0	0	0	0
GCF_049912995.1	6400404	10	0	0	0	0	0	0	0	0	0	0	0	0	0	0	0	1	0	1	0	0	0	0	0	0	0	0	0	0	0	0	0	0	1	0	0	0	0	0	0	0	0	0	0	0	0	0	0
GCF_050207595.1	6700858	10	1	0	0	1	0	0	0	0	0	0	0	0	0	0	0	0	0	0	0	0	0	0	0	0	0	0	0	0	0	0	0	0	0	0	0	0	0	0	0	0	0	0	0	0	0	0	0
GCF_050238865.1	7198289	10	1	0	0	1	0	0	0	0	0	0	0	0	0	0	0	0	0	0	0	0	0	0	0	0	0	1	0	0	0	0	0	0	0	0	0	0	0	0	0	0	0	0	0	0	0	0	0
GCF_050238915.1	7202124	10	1	0	0	1	0	0	0	0	0	0	0	0	0	0	0	0	0	0	0	0	0	0	0	0	0	1	0	0	0	0	0	0	0	0	0	0	0	0	0	0	0	0	0	0	0	0	0
GCF_050886245.1	6557984	10	0	0	0	0	0	0	0	0	0	0	0	0	0	0	0	0	0	0	0	0	0	0	0	0	0	0	0	0	0	0	0	1	1	0	0	0	0	0	0	0	0	0	0	0	0	0	0
GCF_000014625.1	6537648	9	0	0	0	0	0	0	0	0	0	0	0	0	0	0	0	0	0	0	0	0	0	0	0	0	0	0	0	0	0	0	0	0	1	0	0	0	0	0	0	0	0	0	0	0	0	0	0
GCF_000816985.1	6603099	9	0	0	0	0	0	0	0	0	0	0	0	0	0	0	0	0	0	0	0	0	0	0	0	0	0	0	0	1	0	0	0	0	0	0	0	0	0	0	0	0	0	0	0	0	0	0	0
GCF_001515845.2	6934277	9	0	0	0	1	0	0	0	0	0	0	0	0	0	0	0	0	0	0	0	0	0	0	0	0	1	1	0	0	0	0	0	0	0	0	0	0	0	0	1	0	0	0	1	0	0	0	0
GCF_001515915.2	6795741	9	0	0	0	1	0	0	0	0	0	0	0	0	0	0	0	0	0	0	0	0	0	0	0	0	1	1	0	0	0	0	0	0	0	0	0	0	0	0	1	0	0	0	1	0	0	0	0
GCF_001542835.1	6794354	9	0	0	0	1	0	0	0	0	0	0	0	0	0	0	0	0	0	0	0	0	0	0	0	0	1	1	0	0	0	0	0	0	0	0	0	0	0	0	1	0	0	0	1	0	0	0	0
GCF_001547955.1	7090694	9	0	0	0	0	0	0	0	0	0	0	0	0	0	0	0	0	0	0	0	0	0	0	0	0	0	0	0	0	0	0	0	0	1	0	0	0	0	0	0	0	0	0	0	0	0	0	0
GCF_001792855.1	6928736	9	0	0	0	0	0	0	0	0	0	0	0	0	0	0	0	0	0	0	0	0	0	0	0	0	0	0	0	0	1	0	1	0	0	0	0	0	0	0	0	0	0	0	0	0	0	0	0
GCF_001870265.1	7018690	9	0	0	0	0	0	0	0	0	0	0	0	0	0	0	0	0	0	0	0	0	0	0	0	0	0	0	0	0	1	0	1	0	0	0	0	0	0	0	0	0	0	0	0	0	0	0	0
GCF_002075065.1	6445239	9	0	0	0	0	0	0	0	0	0	0	0	0	0	0	0	0	0	0	0	0	0	0	0	0	0	0	0	0	0	0	0	0	1	0	0	0	0	0	0	0	0	0	0	0	0	0	0
GCF_002085755.1	7040952	9	0	0	0	0	0	0	0	0	0	0	0	0	0	0	0	0	0	0	0	0	0	0	0	0	0	0	0	0	0	0	0	0	0	0	0	0	0	0	0	0	0	0	0	0	0	0	1
GCF_002104595.1	6985102	9	2	0	0	0	0	0	0	0	0	0	0	0	0	0	0	0	0	0	0	0	0	0	0	0	0	0	0	0	0	0	0	0	0	0	0	0	0	0	0	0	0	0	0	0	0	0	0
GCF_002104615.1	6893164	9	2	0	0	0	0	0	0	0	0	0	0	0	0	0	0	0	0	0	0	0	0	0	0	0	0	0	0	0	0	0	0	0	0	0	0	0	0	0	0	0	0	0	0	0	0	0	0
GCF_002205375.1	7050510	9	0	0	0	0	0	0	0	0	0	0	0	0	0	1	0	0	0	0	0	0	0	0	0	0	0	0	0	0	0	0	0	0	0	0	0	0	0	0	0	0	0	0	0	0	0	0	0
GCF_003812885.1	6999770	9	0	0	0	0	0	0	0	0	0	0	0	0	0	0	0	0	0	0	0	0	0	0	0	0	0	1	0	0	0	0	0	0	0	0	0	0	0	0	0	0	0	0	0	0	0	0	1
GCF_003812905.1	6865838	9	0	0	0	0	0	0	0	0	0	0	0	0	0	0	0	0	0	0	0	0	0	0	0	0	0	0	0	0	0	0	0	0	0	0	0	0	0	0	0	0	0	0	0	0	0	0	1
GCF_003813025.1	7155137	9	0	0	0	0	0	0	0	0	0	0	0	0	0	0	0	0	0	0	0	0	0	0	0	0	0	0	0	0	0	0	0	0	1	0	0	0	0	1	0	0	0	0	0	0	0	0	0
GCF_013341295.1	6390212	9	0	0	0	0	0	0	0	0	0	0	0	0	0	0	0	1	0	1	0	0	0	0	0	0	1	0	0	0	0	0	0	0	1	0	0	0	0	0	0	0	0	0	0	0	0	0	0
GCF_013393705.1	6874270	9	0	0	0	0	0	0	0	0	0	0	0	0	0	0	0	0	0	0	0	0	0	0	0	0	0	1	0	0	0	0	0	1	0	0	0	0	0	0	0	0	0	0	0	0	0	0	0
GCF_013394455.1	6579572	9	1	0	0	0	0	0	0	0	0	0	0	0	0	0	0	0	0	0	0	0	0	0	0	0	0	0	0	0	1	0	0	0	0	0	0	0	0	0	0	0	0	0	0	0	0	0	0
GCF_015697645.1	6935851	9	0	0	0	0	0	0	0	0	0	0	0	0	0	0	0	0	0	0	0	0	0	0	0	0	0	1	0	0	0	0	0	0	0	0	0	0	0	0	0	0	0	0	0	0	0	0	1
GCF_016105505.1	7157191	9	0	0	0	0	0	0	0	0	0	0	0	0	0	0	0	0	0	0	0	0	0	0	0	0	0	1	0	0	0	0	0	0	1	0	0	1	0	0	0	0	0	0	0	0	0	0	0
GCF_018141565.1	6715242	9	0	0	0	0	0	0	0	0	0	0	0	0	0	0	0	0	0	0	0	0	0	0	0	0	0	0	0	1	0	0	0	0	1	0	0	0	0	0	1	0	0	0	0	1	0	0	0
GCF_018141625.1	6742928	9	0	0	0	0	0	0	0	0	0	0	0	0	0	0	0	0	0	0	0	0	0	0	0	0	0	0	0	1	0	0	0	0	1	0	0	0	0	0	1	0	0	0	0	1	0	0	0
GCF_019857465.1	6700502	9	1	0	0	0	0	0	0	0	0	0	0	0	0	0	0	0	0	0	0	0	0	0	0	0	0	0	0	0	0	0	0	0	0	0	0	0	0	1	0	0	0	0	0	0	0	0	0
GCF_019857645.1	6657236	9	0	0	0	0	0	0	0	0	0	0	0	0	0	0	0	0	0	0	0	0	0	0	0	0	0	0	0	0	0	0	0	0	1	0	0	0	0	0	0	0	0	0	0	0	0	0	0
GCF_021184245.1	6966545	9	0	0	0	0	0	0	0	0	0	0	0	0	0	0	0	0	0	0	0	0	0	0	0	0	0	0	0	0	0	0	0	0	1	0	0	0	0	0	0	0	0	0	0	0	0	0	0
GCF_021497345.2	6763191	9	0	0	0	0	0	0	0	0	0	0	0	0	0	0	0	0	0	0	0	0	0	0	0	0	0	0	0	0	0	0	0	0	1	0	0	0	0	0	0	0	0	0	0	0	0	0	0
GCF_021497385.1	6837408	9	0	0	0	0	0	0	0	0	0	0	0	0	0	0	0	0	0	0	0	0	0	0	0	0	0	0	0	0	0	0	0	0	0	0	0	0	0	0	0	0	0	0	0	0	0	0	1
GCF_022569915.1	6664435	9	0	0	0	0	0	0	0	0	0	0	0	0	0	0	0	0	0	0	0	0	0	0	0	0	0	0	0	0	0	0	1	0	1	0	0	0	0	0	0	0	0	0	0	0	0	0	0
GCF_022569995.1	6420456	9	0	0	1	0	0	0	0	0	0	1	0	0	0	0	0	0	0	0	0	0	1	0	0	0	1	0	0	0	0	0	0	0	1	0	0	0	0	0	0	0	0	0	0	0	0	0	0
GCF_022570115.1	6892247	9	1	0	0	1	0	0	0	0	0	0	0	0	0	0	0	0	0	0	0	0	0	0	0	0	0	1	0	0	0	0	0	0	0	0	0	0	0	0	0	0	0	0	0	0	0	0	0
GCF_022870525.1	6892015	9	1	0	0	1	0	0	0	0	0	0	0	0	0	0	0	0	0	0	0	0	0	0	0	0	0	1	0	0	0	0	0	0	0	0	0	0	0	0	0	0	0	0	0	0	0	0	0
GCF_023958495.2	6432043	9	0	0	1	0	0	0	0	0	0	1	0	0	0	0	0	0	0	0	0	0	0	0	0	0	1	0	0	0	0	0	0	0	0	0	0	0	0	0	0	0	0	0	0	0	0	0	0
GCF_024972855.1	6868572	9	0	0	0	0	0	0	0	0	0	0	0	0	0	0	0	0	0	0	0	0	1	0	0	0	0	0	0	0	0	0	0	0	0	0	0	0	0	0	0	0	0	0	0	0	0	0	1
GCF_027570835.1	6575888	9	0	0	0	0	0	0	0	0	0	0	0	0	0	0	0	0	0	0	0	0	0	0	0	0	0	0	0	1	0	0	0	0	0	0	0	0	0	0	0	0	0	0	0	0	0	0	0
GCF_027570875.1	6928454	9	0	0	0	0	0	0	0	0	0	0	0	0	0	0	0	0	0	0	0	0	0	0	0	0	0	0	0	1	0	0	0	0	0	0	0	0	0	0	0	0	0	0	1	0	0	0	0
GCF_027571055.1	6780197	9	0	0	0	1	1	0	0	0	0	0	0	0	0	0	0	0	0	0	0	0	0	0	0	0	0	1	0	0	0	0	0	0	0	0	0	0	0	0	0	0	0	0	0	0	0	0	0
GCF_027571075.1	6807710	9	1	0	0	1	0	0	0	0	0	0	0	0	0	0	0	0	0	0	0	0	0	0	0	0	0	1	0	0	0	0	0	0	0	0	0	0	0	0	0	0	0	0	0	0	0	0	0
GCF_029857015.1	6947386	9	0	0	0	0	0	0	0	0	0	0	0	0	0	0	0	0	0	0	0	0	0	0	0	0	0	0	0	0	0	0	0	0	1	0	0	0	0	0	0	0	0	0	0	0	0	0	0
GCF_029962165.1	6943341	9	0	0	0	0	0	0	0	0	0	0	0	0	0	0	0	0	0	0	0	0	0	0	0	0	1	1	0	0	0	0	0	0	0	0	0	0	0	0	0	0	0	0	0	0	0	0	0
GCF_030122035.1	6883424	9	0	0	0	0	0	0	0	0	0	0	0	0	0	0	0	0	0	0	0	0	0	0	0	0	0	0	0	0	0	0	0	0	0	0	0	0	0	0	0	0	0	0	0	0	0	0	0
GCF_030264075.1	6541163	9	0	0	0	0	0	0	0	0	0	0	0	0	0	0	0	0	0	0	0	0	0	0	0	0	0	0	0	0	0	0	0	0	1	0	0	0	0	0	0	0	0	0	0	0	0	0	0
GCF_031224255.1	7049066	9	0	0	0	0	0	0	0	0	0	0	0	0	0	0	0	0	0	0	0	0	0	0	0	0	0	0	0	0	0	0	0	0	1	0	0	0	0	0	0	0	0	0	0	0	0	0	0
GCF_032231025.1	6960573	9	0	0	0	1	0	0	0	0	0	0	0	0	0	0	0	0	0	0	0	0	0	0	0	0	0	0	0	0	0	0	0	0	0	0	0	0	0	0	0	0	0	0	0	0	0	0	1
GCF_035621395.1	6374651	9	0	0	0	0	0	0	0	0	0	0	0	0	0	0	0	0	0	0	0	0	0	0	0	0	0	0	0	0	0	0	0	0	1	0	0	0	0	0	0	0	0	0	0	0	0	0	0
GCF_036232305.1	6371888	9	1	0	1	1	0	0	0	0	0	0	0	0	0	0	0	0	0	0	0	0	0	0	0	0	0	0	0	0	0	0	0	0	0	0	0	1	0	0	0	0	0	0	0	0	0	0	0
GCF_036233495.1	6705126	9	0	0	0	0	0	0	0	0	0	0	0	0	0	0	0	0	0	0	0	0	0	0	0	0	1	0	0	0	0	0	0	0	0	0	0	0	0	0	0	0	0	0	0	0	0	0	0
GCF_036233635.1	6870628	9	0	0	1	0	0	0	0	0	0	0	0	0	0	0	0	0	0	0	0	0	0	0	0	1	0	0	0	0	0	0	0	0	0	0	0	0	0	0	0	0	0	0	0	0	0	0	0
GCF_036418125.1	6386304	9	0	0	1	0	0	0	0	0	0	0	0	0	0	0	0	0	0	0	1	0	0	0	0	0	0	0	0	0	0	0	0	0	0	0	0	0	0	0	0	0	0	0	0	0	0	0	0
GCF_037287505.1	6488358	9	0	0	0	0	0	0	0	0	0	0	0	0	0	0	0	0	0	0	0	0	0	0	0	0	0	0	0	1	0	0	0	0	0	0	0	0	0	0	0	0	0	0	0	0	0	0	0
GCF_037287585.1	6488214	9	0	0	0	0	0	0	0	0	0	0	0	0	0	0	0	0	0	0	0	0	0	0	0	0	0	0	0	1	0	0	0	0	0	0	0	0	0	0	0	0	0	0	0	0	0	0	0
GCF_045689255.1	6541446	9	0	0	0	0	0	0	0	0	0	0	0	0	0	0	0	0	0	0	0	0	0	0	0	0	0	0	0	0	0	0	0	0	1	0	0	0	0	0	0	0	0	0	0	0	0	0	0
GCF_046529405.1	6663286	9	0	0	0	0	0	0	0	0	0	0	0	0	0	0	0	0	0	0	0	0	0	0	0	0	0	0	0	0	0	0	0	0	0	0	0	0	0	0	0	0	0	0	0	0	0	0	0
GCF_046773575.1	6538512	9	0	0	1	0	0	0	0	0	0	0	0	0	0	0	0	0	0	0	1	0	0	0	0	0	0	0	0	0	0	0	0	0	0	0	0	0	0	0	0	0	0	0	0	0	0	0	0
GCF_047199025.1	7021937	9	0	0	0	0	0	0	0	0	0	0	0	0	0	0	0	0	0	0	0	0	0	0	0	0	1	0	0	0	0	0	0	0	0	0	0	0	0	0	0	0	0	0	0	0	0	0	1
GCF_047801635.1	6877277	9	1	0	0	0	0	0	0	0	0	0	0	0	0	0	0	1	0	0	0	0	0	0	0	0	0	1	0	0	0	0	0	0	0	0	0	0	0	0	0	0	0	0	0	0	0	0	0
GCF_049532585.1	6258988	9	0	0	0	0	0	0	0	0	0	0	0	0	1	0	0	0	0	0	0	0	0	0	0	0	0	0	0	0	0	0	0	0	0	0	0	0	0	0	0	0	0	0	0	0	0	0	0
GCF_049567565.1	6669323	9	0	0	0	0	0	0	0	0	0	0	0	0	0	0	0	0	0	0	0	0	0	0	0	0	0	0	0	0	0	0	0	0	1	0	0	0	0	0	0	0	0	0	0	0	0	0	0
GCF_049680645.1	6632429	9	0	0	1	0	0	0	0	0	0	0	0	0	0	0	0	0	0	0	0	0	0	0	0	0	0	0	0	0	0	0	0	0	0	0	0	0	0	0	0	0	0	0	0	0	0	0	0
GCF_049912805.1	6597095	9	0	0	0	0	0	0	0	0	0	0	0	0	0	0	0	0	0	0	0	0	0	0	0	0	0	1	0	0	0	0	0	1	0	0	0	0	0	0	0	0	0	0	0	0	0	0	0
GCF_049912965.1	6727888	9	1	0	0	1	0	0	0	0	0	0	0	0	0	0	0	0	0	0	0	0	0	0	0	0	0	0	0	0	0	0	0	0	1	0	0	0	0	0	0	0	0	0	0	0	0	0	0
GCF_050236095.1	6731829	9	0	0	0	1	0	0	0	0	0	0	0	0	0	0	0	0	0	0	0	0	0	0	0	0	0	1	0	0	0	0	0	0	0	0	0	0	0	0	0	0	0	0	0	0	0	0	0
GCF_050237625.1	6085881	9	0	0	0	0	1	0	0	0	0	1	0	0	0	0	0	0	0	0	0	0	0	0	0	1	0	0	0	0	0	0	1	0	1	0	0	0	0	0	0	0	0	0	0	0	0	0	0
GCF_050243695.1	6694776	9	1	0	0	1	0	0	0	0	0	0	0	0	0	0	0	0	0	0	0	0	0	0	0	0	0	1	0	0	0	0	0	0	0	0	0	0	0	0	0	0	0	0	0	0	0	0	0
GCF_050569945.1	6541492	9	0	0	0	0	0	0	0	0	0	0	0	0	0	0	0	0	0	0	0	0	0	0	0	0	0	0	0	0	0	0	0	0	1	0	0	0	0	0	0	0	0	0	0	0	0	0	0
GCF_051015985.1	6597483	9	1	0	0	0	0	0	0	0	0	0	0	0	0	0	0	0	0	0	0	0	0	0	0	0	0	0	0	0	0	0	0	0	0	0	0	0	0	0	0	0	0	0	0	0	0	0	0
GCF_051016015.1	6785458	9	0	0	0	0	0	0	0	0	0	0	1	0	0	0	0	0	0	0	0	0	0	0	0	0	0	1	0	0	0	0	0	0	0	0	0	0	0	0	0	0	0	0	0	0	0	0	0
GCF_052072165.1	6351666	9	0	0	0	0	0	0	0	0	0	0	0	0	0	0	0	0	0	0	0	0	0	0	0	0	0	1	0	0	0	0	0	0	1	0	0	0	0	0	0	0	0	0	0	0	0	0	0
GCF_900095805.1	6541482	9	0	0	0	0	0	0	0	0	0	0	0	0	0	0	0	0	0	0	0	0	0	0	0	0	0	0	0	0	0	0	0	0	1	0	0	0	0	0	0	0	0	0	0	0	0	0	0
GCF_000168335.1	6492423	8	0	0	1	0	1	0	0	0	0	0	0	0	0	0	0	0	0	0	0	0	0	0	0	0	0	0	0	0	0	0	0	0	1	0	0	1	0	0	0	0	0	0	0	0	0	0	0
GCF_000829255.1	6850954	8	0	0	0	0	0	0	0	0	0	0	0	0	0	0	0	0	0	0	0	0	0	0	0	0	0	0	0	0	0	0	0	0	0	0	0	0	0	0	0	0	0	0	0	0	0	0	1
GCF_001447845.1	6400418	8	0	0	0	0	0	0	0	0	0	0	0	0	0	0	0	0	0	0	0	0	0	0	0	1	0	0	0	0	0	0	1	0	1	0	0	0	0	0	0	0	0	1	0	0	0	0	0
GCF_001792875.1	7006578	8	0	0	0	0	0	0	0	0	0	0	0	0	0	0	0	0	0	0	0	0	0	0	0	0	0	0	0	0	1	0	0	0	0	0	0	0	0	0	0	0	0	0	0	0	0	0	0
GCF_002812905.2	6752906	8	0	0	0	0	0	0	0	0	0	0	0	0	0	0	0	0	0	0	0	0	0	0	0	0	0	1	0	0	0	0	0	0	0	0	0	0	0	0	0	0	0	0	0	0	0	0	1
GCF_002812925.2	6752906	8	0	0	0	0	0	0	0	0	0	0	0	0	0	0	0	0	0	0	0	0	0	0	0	0	0	1	0	0	0	0	0	0	0	0	0	0	0	0	0	0	0	0	0	0	0	0	1
GCF_002968585.1	6747010	8	0	0	0	0	0	0	0	0	0	0	0	0	0	0	0	0	0	0	0	0	0	0	0	0	0	0	0	0	0	0	0	0	0	0	0	0	0	0	0	0	0	0	0	0	0	0	1
GCF_003052005.2	6886080	8	0	0	0	0	0	0	0	0	0	0	0	0	0	0	0	0	0	0	0	0	0	0	0	0	0	0	0	0	0	0	0	0	0	0	0	0	0	0	0	0	0	0	0	0	0	0	0
GCF_003060845.1	6867314	8	0	0	0	0	0	0	0	0	0	0	0	0	0	0	0	0	0	0	0	0	0	0	0	0	0	1	0	0	0	0	0	0	0	0	0	0	0	0	0	0	0	0	0	1	0	0	0
GCF_003288335.1	6303875	8	0	0	0	0	0	0	0	0	0	0	0	0	0	0	0	0	0	0	0	0	0	0	0	0	0	0	0	0	0	0	0	0	1	0	0	0	0	0	0	0	0	0	0	0	0	0	0
GCF_003332705.2	6810079	8	0	0	0	0	0	0	0	0	0	0	0	0	0	0	0	0	0	0	0	0	0	0	0	0	0	0	0	0	0	0	0	0	0	0	0	0	0	0	0	0	0	0	0	0	0	0	0
GCF_003369735.1	6868832	8	0	0	0	0	0	0	0	0	0	0	0	0	0	0	0	0	0	0	0	0	0	0	0	0	1	0	0	0	0	0	0	0	0	0	0	0	0	1	0	0	0	0	0	0	0	0	0
GCF_003369775.1	6831076	8	1	0	0	1	0	0	0	0	0	0	0	0	0	0	0	0	0	0	0	0	0	0	0	0	0	0	0	0	0	0	0	0	0	0	0	0	0	0	0	0	0	0	0	0	0	0	0
GCF_003798145.1	6729216	8	0	0	0	0	0	0	0	0	0	0	0	0	0	0	0	0	0	0	0	0	0	0	0	0	0	0	0	0	0	0	0	0	1	0	0	0	0	0	0	0	0	0	0	0	0	0	0
GCF_004291075.1	6819140	8	0	0	0	0	0	0	0	0	0	0	0	0	0	0	0	0	0	0	0	0	0	0	0	0	1	0	0	0	0	0	0	0	0	0	0	0	0	1	0	0	0	0	0	0	0	0	0
GCF_007559125.1	6514208	8	0	0	0	0	0	0	0	0	0	0	0	0	0	0	0	0	0	0	0	0	0	0	0	0	0	0	0	0	0	0	0	0	0	0	0	0	0	0	0	0	0	0	0	0	0	0	1
GCF_009648875.1	6441924	8	1	0	1	0	0	0	0	0	0	0	0	0	0	0	0	0	0	0	0	0	0	0	0	0	0	0	0	0	0	0	0	0	0	0	0	0	0	0	0	0	0	0	0	0	0	0	0
GCF_009720405.1	6782092	8	0	0	0	0	0	0	1	0	0	0	0	0	0	0	0	0	0	1	0	0	0	0	0	0	0	0	0	0	0	0	0	0	0	0	0	0	0	0	0	0	0	0	0	0	0	0	0
GCF_013343575.1	6557595	8	0	0	0	0	0	0	0	0	0	0	0	0	0	0	0	0	0	0	0	0	0	0	0	0	0	0	0	0	0	0	0	0	0	0	0	0	0	1	0	0	0	0	0	0	0	0	0
GCF_016064595.1	7044064	8	0	0	0	0	0	0	0	0	0	0	0	0	0	0	0	0	0	0	0	0	0	0	0	0	0	1	0	0	0	0	0	0	0	0	0	0	0	0	0	0	0	0	0	0	0	0	0
GCF_016743115.1	6857397	8	0	0	0	0	0	0	0	0	0	0	0	0	0	0	0	0	0	0	0	0	1	0	0	0	0	0	0	0	0	0	0	0	0	0	0	0	0	0	0	0	0	0	0	0	0	0	1
GCF_018598285.3	6961059	8	0	0	0	0	0	0	0	0	0	0	0	0	0	0	0	0	0	0	0	0	0	0	0	0	0	0	0	0	0	0	1	0	0	0	0	0	0	0	0	0	0	0	0	0	0	0	0
GCF_019720855.1	6761122	8	0	0	0	0	0	0	0	0	0	0	0	0	0	0	0	0	0	0	0	0	0	0	0	0	0	1	0	0	0	0	0	1	0	0	0	0	0	0	0	0	0	0	0	0	0	0	0
GCF_019857425.1	6599714	8	0	0	0	0	0	0	0	0	0	0	0	0	0	0	0	1	0	1	0	0	0	0	0	0	0	0	0	0	0	0	0	0	1	0	0	0	0	0	0	0	0	0	0	0	0	0	0
GCF_019915445.1	7093992	8	0	0	0	0	0	0	0	0	0	0	0	0	0	0	0	0	0	0	0	0	0	0	0	0	0	1	0	0	0	0	0	0	1	0	0	0	0	0	0	0	0	0	0	0	0	0	0
GCF_019915465.1	7173620	8	1	0	0	0	0	0	0	0	0	0	0	0	0	0	0	0	0	0	0	0	0	0	0	1	0	0	0	0	0	0	0	0	0	0	0	0	0	0	0	0	0	0	0	0	0	0	0
GCF_019915485.1	7124329	8	1	0	0	0	0	0	0	0	0	0	0	0	0	0	0	0	0	0	0	0	0	0	0	1	0	0	0	0	0	0	0	0	0	0	0	0	0	0	0	0	0	0	0	0	0	0	0
GCF_021266605.1	6589770	8	1	0	0	0	0	0	0	0	0	0	0	0	0	0	0	0	0	0	0	0	0	0	0	0	0	0	0	0	0	0	0	0	0	0	0	0	0	0	0	0	0	0	0	0	0	0	0
GCF_021497365.2	6886775	8	0	0	0	0	0	0	0	0	0	0	0	0	0	0	0	0	0	0	0	0	0	0	0	0	0	0	0	0	0	0	0	0	1	0	0	0	0	0	0	0	0	0	0	0	0	0	0
GCF_021497405.1	6652242	8	0	0	0	0	0	0	0	0	0	0	0	0	0	0	0	0	0	0	0	0	0	0	0	0	0	0	0	0	0	0	0	0	0	0	0	0	0	0	0	0	0	0	0	0	0	0	0
GCF_022699525.1	6423573	8	0	0	0	0	0	0	0	0	0	0	0	0	0	0	0	0	0	0	0	0	0	0	0	0	0	0	0	0	0	0	0	1	0	0	0	0	0	0	0	0	0	0	0	0	0	0	0
GCF_023066825.1	6549122	8	0	0	0	0	0	0	0	0	0	0	0	0	0	0	0	0	0	0	0	0	0	0	0	0	0	0	0	0	0	0	0	0	0	0	0	0	0	0	0	0	0	0	0	0	0	0	0
GCF_026727695.1	6387416	8	0	0	0	0	0	0	1	0	0	0	0	0	0	0	0	0	0	0	0	0	0	0	0	0	0	0	0	0	0	0	0	0	0	0	0	0	0	0	0	0	0	0	0	0	0	0	0
GCF_026727715.1	6387430	8	0	0	0	0	0	0	1	0	0	0	0	0	0	0	0	0	0	0	0	0	0	0	0	0	0	0	0	0	0	0	0	0	0	0	0	0	0	0	0	0	0	0	0	0	0	0	0
GCF_027570615.1	6360180	8	0	0	0	0	0	0	0	0	0	0	0	0	0	0	0	0	0	0	0	0	0	0	0	0	0	0	0	0	0	0	0	0	1	0	0	0	0	0	0	0	0	0	0	0	0	0	0
GCF_027570715.1	7003703	8	0	0	0	0	0	0	0	0	0	0	0	0	0	0	0	0	0	0	0	0	0	0	0	0	0	1	0	0	0	0	0	0	0	0	0	0	0	0	0	0	0	0	0	0	0	0	0
GCF_027571095.1	6783004	8	0	0	0	0	0	0	0	0	1	0	0	0	0	0	0	0	0	0	1	0	0	0	0	0	0	0	0	0	0	0	0	1	0	0	0	0	0	0	0	0	0	0	0	0	0	0	0
GCF_029201245.1	6423952	8	0	0	0	0	0	0	0	0	0	0	0	0	0	0	0	0	0	0	0	0	0	0	0	0	0	0	0	0	0	0	0	0	0	0	0	0	0	0	0	0	0	0	0	0	0	0	0
GCF_029961245.1	6526980	8	0	0	0	0	0	0	0	0	0	0	0	0	0	0	0	0	0	0	0	0	0	0	0	0	0	0	0	0	0	0	0	0	0	0	0	0	0	0	0	0	0	0	0	0	0	0	0
GCF_029961445.1	6596513	8	0	0	0	0	0	0	0	0	0	0	0	0	0	0	0	0	0	0	0	0	0	0	0	0	0	0	0	0	0	0	0	0	0	0	0	0	0	0	0	0	0	0	0	0	0	0	0
GCF_030121855.1	6338518	8	0	0	0	0	0	0	0	0	0	0	0	0	0	0	0	1	0	1	0	0	0	0	0	0	0	0	0	0	0	0	0	0	1	0	0	0	0	0	0	0	0	0	0	0	0	0	0
GCF_031211485.1	6756543	8	0	0	0	0	0	1	0	0	0	0	0	0	0	0	0	0	0	0	0	0	0	0	0	0	1	0	0	0	0	0	0	1	0	0	0	0	0	0	0	0	0	0	0	0	0	0	0
GCF_031224875.1	6882958	8	0	0	0	0	0	0	0	0	0	0	0	0	0	0	0	0	0	0	0	0	0	0	0	0	0	0	0	0	0	0	0	0	1	0	0	0	0	0	0	0	0	0	0	0	0	0	0
GCF_031326325.1	6738339	8	0	0	0	0	0	0	0	0	0	0	0	0	0	0	0	0	0	0	0	0	1	0	0	0	0	0	0	0	0	0	0	0	0	0	0	0	0	0	0	0	0	0	0	0	0	0	0
GCF_032761935.1	6802202	8	0	0	0	0	0	0	0	0	0	0	0	0	0	0	0	1	0	0	0	0	0	0	0	0	0	0	0	0	0	0	0	0	0	0	0	0	0	0	0	0	0	0	0	0	0	0	0
GCF_032941915.1	6338611	8	0	0	0	0	0	0	0	0	0	0	0	0	0	0	0	0	0	0	0	0	0	0	0	0	0	0	0	0	0	0	0	0	0	0	0	0	0	0	0	0	0	0	0	0	0	0	0
GCF_033217895.1	6844033	8	0	0	0	0	0	0	0	0	0	0	0	0	0	0	0	0	0	0	0	0	0	0	0	0	0	0	0	0	0	0	0	1	0	0	0	0	0	0	0	0	0	0	0	0	0	0	0
GCF_033229485.1	6796834	8	0	0	0	0	0	0	0	0	0	0	0	0	0	0	0	0	0	0	0	0	0	0	0	0	0	0	0	0	0	0	0	0	1	0	0	0	0	1	0	0	0	0	0	0	0	0	0
GCF_035984435.1	6369381	8	0	0	1	0	0	0	0	0	0	0	0	0	0	0	0	0	0	1	0	0	0	0	0	0	0	0	0	0	0	0	0	1	0	0	0	0	0	0	0	0	0	0	0	0	0	0	0
GCF_036232145.1	6484210	8	0	0	1	0	0	0	0	0	0	0	0	1	0	0	0	0	0	0	0	0	0	0	0	0	0	0	0	0	0	0	1	0	0	0	0	0	0	0	1	0	0	0	0	0	0	0	0
GCF_036232825.1	6719167	8	1	0	0	1	0	0	0	0	0	0	0	0	0	0	0	0	0	0	0	0	0	0	0	0	0	1	0	0	0	0	0	0	0	0	0	0	0	0	0	0	0	0	0	0	0	0	0
GCF_036233535.1	6501549	8	0	0	0	0	0	0	0	0	0	0	0	0	0	0	0	0	0	0	0	0	0	0	0	0	0	0	0	0	0	0	0	0	1	0	0	0	0	0	0	0	0	0	0	0	0	0	0
GCF_037287535.1	6948796	8	0	0	0	0	0	0	0	0	0	0	0	0	0	0	0	0	0	0	0	0	0	0	0	0	1	0	0	0	0	0	0	0	0	0	0	0	0	1	0	0	0	0	0	0	0	0	0
GCF_037287545.1	6948784	8	0	0	0	0	0	0	0	0	0	0	0	0	0	0	0	0	0	0	0	0	0	0	0	0	1	0	0	0	0	0	0	0	0	0	0	0	0	1	0	0	0	0	0	0	0	0	0
GCF_038432515.1	6925241	8	0	0	0	0	0	0	0	0	0	0	0	0	0	0	0	0	0	0	0	0	1	0	0	0	1	0	0	0	0	0	0	0	1	0	0	0	0	0	0	0	0	0	0	0	0	0	0
GCF_039622755.1	6591441	8	0	0	0	0	0	0	0	0	0	0	0	0	0	0	0	0	0	0	0	0	0	0	0	0	0	0	0	0	0	0	0	0	1	0	0	0	0	0	0	0	0	0	0	0	0	0	0
GCF_044875325.1	6892386	8	1	0	0	0	0	0	0	0	0	0	0	0	0	0	0	0	0	0	0	0	0	0	0	0	0	1	0	0	0	0	0	0	0	0	0	0	0	0	0	0	0	0	0	0	0	0	0
GCF_045833585.1	6485617	8	0	0	0	0	0	0	0	0	0	0	0	0	0	0	0	0	0	1	0	0	0	0	0	0	0	0	0	0	0	0	0	0	1	0	0	0	0	0	0	0	0	0	0	0	0	0	0
GCF_046272045.1	6441980	8	1	0	1	0	0	0	0	0	0	0	0	0	0	0	0	0	0	0	0	0	0	0	0	0	0	0	0	0	0	0	0	0	0	0	0	0	0	0	0	0	0	0	0	0	0	0	0
GCF_047782725.1	6900472	8	0	0	0	0	1	0	0	0	0	0	0	0	0	0	0	0	0	0	0	0	0	0	0	0	0	1	0	0	0	0	0	1	0	0	0	0	0	0	0	0	0	0	0	0	0	1	0
GCF_047782745.1	6898883	8	0	0	0	0	1	0	0	0	0	0	0	0	0	0	0	0	0	0	0	0	0	0	0	0	0	1	0	0	0	0	0	1	0	0	0	0	0	0	0	0	0	0	0	0	0	1	0
GCF_047782755.1	6898890	8	0	0	0	0	1	0	0	0	0	0	0	0	0	0	0	0	0	0	0	0	0	0	0	0	0	1	0	0	0	0	0	1	0	0	0	0	0	0	0	0	0	0	0	0	0	1	0
GCF_048298505.1	6859154	8	0	0	0	0	0	0	0	0	0	0	0	0	0	0	0	0	0	0	0	0	0	0	0	0	0	1	0	0	0	0	0	0	0	0	0	0	0	0	0	0	0	0	0	0	0	0	0
GCF_049913005.1	6377146	8	0	0	0	0	0	0	0	0	0	0	0	0	0	0	0	0	0	0	0	0	0	0	0	0	1	0	0	0	0	0	0	0	1	0	0	0	0	0	0	0	0	0	0	0	0	0	0
GCF_050177355.1	6828862	8	0	0	0	0	0	0	0	0	0	0	0	0	0	0	0	0	0	0	0	0	0	0	0	0	0	1	0	0	0	0	0	0	1	0	0	0	0	0	0	0	0	0	0	0	0	0	0
GCF_050238075.1	6948350	8	1	0	0	0	0	0	0	0	0	0	0	0	0	0	0	0	0	0	0	0	0	0	0	0	0	1	0	0	1	0	0	0	0	0	0	0	0	0	0	0	0	0	0	0	0	0	0
GCF_050242305.1	6351535	8	0	0	1	0	0	0	0	0	0	0	0	0	0	0	0	0	0	0	0	0	0	0	0	1	0	0	0	0	0	0	0	0	0	0	0	0	0	0	0	0	0	0	0	0	0	0	0
GCF_050908855.1	7056741	8	0	0	0	0	0	0	0	0	0	0	0	0	0	0	0	0	0	0	0	0	0	0	0	0	0	0	0	0	0	0	0	1	0	0	0	0	0	0	0	0	0	0	0	0	0	0	0
GCF_051015945.1	6389087	8	0	0	0	0	0	0	0	0	0	0	0	0	0	0	0	0	0	0	0	0	0	0	0	0	0	0	0	0	0	0	1	0	1	0	0	0	0	0	1	0	0	0	0	0	0	0	0
GCF_051905005.1	6589538	8	0	0	0	0	0	0	0	0	0	0	0	0	0	0	0	0	0	0	0	1	0	0	0	0	1	0	0	0	0	0	0	0	1	0	0	0	0	0	0	0	0	0	0	0	0	0	0
GCF_000223945.1	6742964	7	0	0	0	0	0	0	0	0	0	0	0	0	0	0	0	0	0	0	0	0	0	0	0	0	0	0	0	0	0	0	1	0	0	0	0	0	0	0	0	0	0	0	0	0	0	0	0
GCF_000223965.1	6719211	7	0	0	0	0	0	0	0	0	0	0	0	0	0	0	0	0	0	0	0	0	0	0	0	0	0	0	0	0	0	0	1	0	0	0	0	0	0	0	0	0	0	0	0	0	0	0	0
GCF_000226155.1	6327754	7	0	0	0	0	0	0	0	0	0	0	0	0	0	0	0	0	0	0	0	0	0	0	0	0	0	0	0	0	0	0	0	0	1	0	0	0	0	0	0	0	0	0	0	0	0	0	0
GCF_000510305.1	6725183	7	1	0	0	0	0	0	0	0	0	0	0	0	0	0	0	0	0	0	0	0	0	0	0	0	0	1	0	0	0	0	0	0	1	0	0	0	0	0	0	0	0	0	0	0	0	0	0
GCF_000763245.3	6834257	7	0	0	0	0	0	0	0	0	0	0	0	0	0	0	0	0	0	0	0	0	0	0	0	0	0	0	0	0	0	0	1	0	0	0	0	0	0	0	0	0	0	0	0	0	0	0	0
GCF_000829275.1	6814936	7	0	0	0	0	0	0	0	0	0	0	0	0	0	0	0	0	0	0	0	0	0	0	0	0	0	0	0	0	0	0	0	0	0	0	0	0	0	0	0	0	0	0	0	0	0	0	1
GCF_001594325.2	6618768	7	0	0	0	0	0	0	0	0	0	0	0	0	0	0	0	0	0	0	0	0	0	0	0	1	0	0	0	0	0	0	0	1	0	0	0	0	0	0	0	0	0	0	0	0	0	0	0
GCF_001792835.1	6721480	7	0	0	0	0	0	0	0	0	0	0	0	0	0	0	0	0	0	0	0	0	0	0	0	0	0	0	0	0	0	0	1	0	0	0	0	0	0	0	0	0	0	0	0	0	0	0	0
GCF_003408495.1	6940949	7	0	0	0	0	0	0	0	0	0	0	0	0	0	0	0	0	0	0	0	0	0	0	0	0	1	0	0	0	0	0	0	0	0	0	0	0	0	1	0	0	0	0	0	0	0	0	0
GCF_003429185.1	6546467	7	0	0	0	0	0	0	0	0	0	0	0	0	0	0	0	0	0	0	0	0	0	0	0	0	0	0	0	0	0	0	0	0	0	0	0	0	0	0	0	0	0	0	0	0	0	0	0
GCF_003798125.1	6706800	7	0	0	0	0	0	0	0	0	0	0	0	0	0	0	0	0	0	0	0	0	0	0	0	0	1	0	0	0	0	0	0	0	1	0	0	0	0	0	0	0	0	0	0	0	0	0	0
GCF_007559065.1	6809062	7	1	0	0	1	0	0	0	0	0	0	0	0	0	0	0	0	0	0	0	0	0	0	0	0	0	0	0	0	0	0	0	1	0	0	0	0	0	0	0	0	0	0	0	0	0	0	0
GCF_008705235.1	6813135	7	0	0	0	0	0	0	0	0	0	0	0	0	0	0	0	0	0	0	0	0	0	0	0	0	0	1	0	0	0	0	0	0	0	0	0	0	0	0	0	0	0	0	0	0	0	0	0
GCF_009664165.1	6835731	7	0	0	0	0	0	0	0	0	0	0	0	0	0	0	0	0	0	0	0	0	0	0	0	0	0	0	0	0	0	0	0	1	0	0	0	0	0	0	0	0	0	0	0	0	0	0	0
GCF_013255565.1	6924367	7	0	0	0	0	0	0	0	0	0	0	0	0	0	0	0	0	0	0	0	0	0	0	0	0	0	0	0	0	0	0	0	1	0	0	0	0	0	0	0	0	0	0	0	0	0	0	0
GCF_013343435.1	6052044	7	0	0	0	0	0	0	0	0	0	0	0	0	0	0	0	0	0	0	0	0	0	0	0	0	1	0	0	0	0	0	1	0	0	0	0	0	0	0	0	0	0	0	0	0	0	0	0
GCF_013343555.1	6229931	7	0	0	0	0	0	0	0	0	0	0	0	0	0	0	0	0	0	0	0	0	0	0	0	0	0	1	0	0	0	0	0	0	1	0	0	0	0	1	0	0	0	0	0	0	0	0	0
GCF_015697605.1	6325392	7	0	0	0	0	0	0	0	0	0	0	0	0	0	0	0	0	0	0	0	0	0	0	0	0	0	0	0	0	0	0	0	1	0	0	0	0	0	0	0	0	0	0	0	0	0	0	0
GCF_017378395.1	6638990	7	0	0	0	0	0	0	0	0	0	0	0	0	0	0	0	0	0	0	0	0	0	0	0	0	0	0	0	0	0	0	0	0	1	0	0	0	0	0	0	0	0	0	0	0	0	0	0
GCF_017378475.1	6638980	7	0	0	0	0	0	0	0	0	0	0	0	0	0	0	0	0	0	0	0	0	0	0	0	0	0	0	0	0	0	0	0	0	1	0	0	0	0	0	0	0	0	0	0	0	0	0	0
GCF_018138065.1	6389938	7	0	0	0	0	0	0	0	0	0	0	0	0	0	0	0	0	0	0	0	0	0	0	0	0	0	0	0	0	0	0	0	0	0	0	0	0	0	0	0	0	0	0	0	0	0	0	0
GCF_018409365.1	6411763	7	0	0	1	0	0	0	0	0	0	0	0	0	0	0	1	0	0	0	0	0	0	0	0	0	0	0	0	0	0	0	0	1	1	0	0	0	0	0	0	0	0	0	0	0	0	0	0
GCF_018448985.1	6932250	7	0	0	0	0	0	0	0	0	0	0	0	0	0	0	0	0	0	0	0	0	0	0	0	0	0	0	0	0	0	0	0	1	0	0	0	0	0	0	0	0	0	0	0	0	0	0	0
GCF_019434095.1	6347079	7	0	0	0	0	0	0	0	0	0	0	0	0	0	0	0	0	0	0	0	0	0	0	0	1	0	0	0	0	0	0	0	0	1	0	0	0	0	0	0	0	0	0	0	0	0	0	0
GCF_019857445.1	6399185	7	0	0	0	0	0	0	0	0	0	0	0	0	0	0	0	1	0	0	0	0	0	0	0	0	0	0	0	0	0	0	0	0	1	0	0	0	0	0	0	0	0	0	0	0	0	0	0
GCF_021249245.1	6376164	7	0	0	0	0	0	0	0	0	0	0	0	0	0	0	0	0	0	0	0	0	0	0	0	0	0	0	0	0	0	0	0	0	1	0	0	0	0	0	0	0	0	0	0	0	0	0	0
GCF_021497325.1	6720477	7	0	0	0	0	0	0	0	0	0	0	0	0	0	0	0	0	0	0	0	0	0	0	0	0	1	0	0	0	0	0	0	0	1	0	0	0	0	0	0	0	0	0	0	0	0	0	0
GCF_022638055.1	6680448	7	0	0	0	0	0	0	0	0	0	0	0	0	0	0	0	0	0	0	0	0	0	0	0	0	0	1	0	0	0	0	0	0	0	0	0	0	0	0	0	0	0	0	0	0	0	0	0
GCF_022699485.1	6259099	7	0	0	0	0	0	0	0	0	0	0	0	0	0	0	0	0	0	0	0	0	0	0	0	0	1	1	0	0	0	0	0	0	1	0	0	0	0	0	0	0	0	0	0	0	0	0	0
GCF_022699505.1	6381849	7	0	0	0	0	0	0	0	0	0	1	0	0	0	0	0	0	0	0	0	0	0	0	0	0	0	0	0	1	0	0	0	0	0	0	0	0	0	0	0	0	0	0	0	0	0	0	0
GCF_022810865.1	6706875	7	0	0	0	0	0	0	0	0	0	0	0	0	0	0	0	0	0	0	0	0	0	0	0	0	1	0	0	0	0	0	0	0	1	0	0	0	0	0	0	0	0	0	0	0	0	0	0
GCF_022810885.1	6699083	7	0	0	0	0	0	0	0	0	0	0	0	0	0	0	0	0	0	0	0	0	0	0	0	0	1	0	0	0	0	0	0	0	1	0	0	0	0	0	0	0	0	0	0	0	0	0	0
GCF_022810905.1	6706872	7	0	0	0	0	0	0	0	0	0	0	0	0	0	0	0	0	0	0	0	0	0	0	0	0	1	0	0	0	0	0	0	0	1	0	0	0	0	0	0	0	0	0	0	0	0	0	0
GCF_022810925.1	6705722	7	0	0	0	0	0	0	0	0	0	0	0	0	0	0	0	0	0	0	0	0	0	0	0	0	1	0	0	0	0	0	0	0	1	0	0	0	0	0	0	0	0	0	0	0	0	0	0
GCF_022810965.1	6706887	7	0	0	0	0	0	0	0	0	0	0	0	0	0	0	0	0	0	0	0	0	0	0	0	0	1	0	0	0	0	0	0	0	1	0	0	0	0	0	0	0	0	0	0	0	0	0	0
GCF_022811805.1	6705795	7	0	0	0	0	0	0	0	0	0	0	0	0	0	0	0	0	0	0	0	0	0	0	0	0	1	0	0	0	0	0	0	0	1	0	0	0	0	0	0	0	0	0	0	0	0	0	0
GCF_023066845.1	6596388	7	1	0	0	0	0	0	0	0	0	0	0	0	0	0	0	0	0	0	0	0	0	0	0	0	0	0	0	0	0	0	0	0	1	0	0	0	0	0	0	0	0	1	0	0	0	0	0
GCF_023101285.1	6373091	7	0	0	0	0	0	0	0	0	0	0	0	0	0	0	0	0	0	0	1	0	0	0	0	0	0	0	0	0	0	0	0	0	1	0	0	0	0	0	0	0	0	0	0	0	0	0	0
GCF_023380065.1	6355621	7	0	0	0	0	0	0	0	0	0	0	0	0	0	0	0	0	0	0	0	0	0	0	0	0	0	0	0	0	0	0	0	0	0	0	0	0	0	0	0	0	0	0	0	0	0	0	0
GCF_023612335.1	6856553	7	0	0	0	0	0	0	0	0	0	0	0	0	0	0	0	0	0	0	0	0	0	0	0	0	0	1	0	0	0	0	0	0	0	0	0	0	0	0	0	0	0	0	1	0	0	0	0
GCF_023822305.1	6458275	7	0	0	0	0	0	0	0	0	0	0	0	0	0	0	0	0	0	0	0	0	0	0	0	0	0	0	0	0	0	0	0	0	0	0	0	0	0	0	0	0	0	0	0	0	0	0	0
GCF_024300845.1	6351172	7	0	0	0	0	0	0	0	0	0	0	0	0	0	0	0	0	0	1	0	0	0	0	0	0	0	0	0	0	0	0	0	0	1	0	0	0	0	0	0	0	0	0	0	0	0	0	0
GCF_024734815.1	6515978	7	0	0	0	0	0	0	0	0	0	0	0	0	0	0	0	0	0	0	0	0	0	0	0	1	0	0	0	0	0	0	0	0	1	0	0	0	0	1	0	0	0	0	0	1	0	0	0
GCF_025200845.1	6674687	7	0	0	0	0	0	0	0	0	0	0	0	0	0	0	0	0	0	0	0	0	0	0	0	0	0	0	0	0	0	0	0	0	0	0	0	0	0	0	0	0	0	0	0	0	0	0	0
GCF_026727735.1	7083311	7	0	0	0	0	0	0	0	0	0	0	0	0	0	0	0	0	0	0	0	0	0	0	0	0	0	0	0	0	0	0	0	0	0	0	0	0	0	0	0	0	0	0	0	0	0	0	0
GCF_029916825.1	7299968	7	0	0	0	0	0	0	0	0	0	0	0	0	0	0	0	0	0	0	0	0	0	0	0	0	0	0	0	0	0	0	0	0	0	0	0	0	0	0	0	0	0	0	0	0	0	0	0
GCF_029958385.1	6968785	7	0	0	0	0	0	0	1	0	0	0	0	0	0	0	0	0	0	0	0	0	0	0	0	0	0	1	0	0	0	0	0	0	0	0	0	0	0	0	0	0	0	0	0	0	0	0	0
GCF_029961545.1	6483169	7	0	0	0	0	0	0	0	0	0	0	0	0	0	0	0	0	0	0	0	0	0	0	0	0	0	0	0	0	0	0	0	0	1	0	0	0	0	0	0	0	0	0	0	0	0	1	0
GCF_030388285.1	6343532	7	0	0	0	0	0	0	0	0	0	0	0	0	0	0	0	0	0	0	0	0	0	0	0	0	0	0	0	0	0	0	0	1	0	0	0	0	0	0	0	0	0	0	0	0	0	0	0
GCF_030444495.1	6210214	7	0	0	0	0	0	1	0	0	0	0	0	0	0	0	0	0	0	0	0	0	0	0	0	0	0	0	0	0	0	0	0	0	1	0	0	1	0	0	0	0	0	0	0	0	0	0	0
GCF_030490735.1	6927647	7	0	0	0	0	0	0	0	0	0	0	0	0	0	0	0	0	0	0	0	0	0	0	0	0	0	1	0	0	0	0	0	0	0	0	0	0	0	0	0	0	0	0	0	0	0	0	0
GCF_030758435.1	7060127	7	0	0	0	0	0	0	0	0	0	0	0	0	0	0	0	0	0	0	0	0	0	0	0	0	0	0	0	0	0	0	0	0	0	0	0	0	0	0	0	0	0	0	0	0	0	0	1
GCF_031212645.1	6955381	7	0	0	0	1	0	0	0	0	0	0	0	0	0	0	0	0	0	0	0	0	0	0	0	0	0	0	0	0	0	0	0	1	0	0	0	0	0	0	0	0	0	0	0	0	0	0	0
GCF_032292255.1	7037146	7	0	0	0	0	0	0	0	0	0	0	0	0	0	0	0	0	0	0	0	0	0	0	0	0	0	0	0	0	0	0	0	0	0	0	0	0	0	0	0	0	0	0	0	0	0	1	0
GCF_033108345.1	6791581	7	0	0	0	0	0	0	0	0	0	0	0	0	0	0	0	0	0	0	0	0	0	0	0	0	0	1	0	0	0	0	0	0	0	0	0	0	0	0	0	0	0	0	0	0	0	0	0
GCF_033223225.1	6975582	7	0	0	0	0	0	0	0	0	0	0	0	0	0	0	0	0	0	0	0	0	0	0	0	0	0	0	0	0	0	0	0	1	0	0	0	0	0	0	0	0	0	0	0	0	0	0	0
GCF_033225445.1	6967382	7	0	0	0	0	0	0	0	0	0	0	0	0	0	0	0	0	0	0	0	0	0	0	0	0	0	0	0	0	0	0	0	1	0	0	0	0	0	0	0	0	0	0	0	0	0	0	0
GCF_033971305.1	7282144	7	0	0	0	0	0	0	0	0	0	0	0	0	0	0	0	0	0	0	0	0	1	0	0	0	0	0	0	0	0	0	0	0	0	0	0	0	0	0	0	0	0	0	0	0	0	0	0
GCF_036232325.1	6623485	7	0	0	0	0	0	0	0	0	1	0	0	0	0	0	0	0	0	0	0	0	0	0	0	0	0	1	0	0	0	0	0	0	0	0	0	0	0	0	0	0	0	0	0	0	0	0	0
GCF_036232345.1	6844819	7	0	0	0	0	0	0	0	0	0	0	0	0	0	0	0	0	0	0	0	0	0	0	0	0	0	0	0	0	0	0	0	0	1	1	0	0	0	0	0	0	0	0	0	0	0	0	0
GCF_036232645.1	6427097	7	1	0	0	0	0	0	0	0	0	0	0	0	0	0	0	0	0	0	0	0	0	0	0	0	0	1	0	0	0	0	0	0	0	0	0	0	0	0	0	0	0	0	0	0	0	0	0
GCF_036232845.1	6391834	7	0	0	0	0	0	0	0	0	0	0	0	0	0	0	0	0	0	0	0	0	0	0	0	0	0	0	0	0	0	0	0	0	0	0	0	0	0	0	0	0	0	0	0	0	0	0	0
GCF_036232865.1	6391808	7	0	0	0	0	0	0	0	0	0	0	0	0	0	0	0	0	0	0	0	0	0	0	0	0	0	0	0	0	0	0	0	0	0	0	0	0	0	0	0	0	0	0	0	0	0	0	0
GCF_036233115.1	6499555	7	0	0	0	1	0	0	0	0	0	0	0	0	0	0	0	1	0	1	0	0	0	0	0	0	0	0	0	0	0	0	0	0	1	0	0	0	0	0	0	0	0	0	0	0	0	0	0
GCF_036233195.1	6451040	7	0	0	1	0	0	0	0	0	0	0	0	0	0	0	0	0	0	0	0	0	0	0	0	0	0	0	0	0	0	0	0	0	1	0	0	0	0	0	0	0	0	0	0	0	0	0	0
GCF_036233215.1	6451008	7	0	0	1	0	0	0	0	0	0	0	0	0	0	0	0	0	0	0	0	0	0	0	0	0	0	0	0	0	0	0	0	0	1	0	0	0	0	0	0	0	0	0	0	0	0	0	0
GCF_036233235.1	6450959	7	0	0	1	0	0	0	0	0	0	0	0	0	0	0	0	0	0	0	0	0	0	0	0	0	0	0	0	0	0	0	0	0	1	0	0	0	0	0	0	0	0	0	0	0	0	0	0
GCF_036233755.1	6541477	7	0	0	0	0	0	0	0	0	0	0	0	0	0	0	0	0	0	0	0	0	0	0	0	1	0	0	0	0	0	0	0	0	1	0	0	0	0	0	0	0	0	0	0	0	0	0	0
GCF_038069315.1	6234112	7	0	0	0	0	0	1	0	0	0	0	0	0	0	0	0	0	0	0	0	0	0	0	0	0	0	0	0	0	0	0	0	0	1	0	0	0	0	0	0	0	0	0	0	0	0	0	0
GCF_038396595.1	6638980	7	0	0	0	0	0	0	0	0	0	0	0	0	0	0	0	0	0	0	0	0	0	0	0	0	0	0	0	0	0	0	0	0	1	0	0	0	0	0	0	0	0	0	0	0	0	0	0
GCF_038396885.1	6408148	7	0	0	0	0	0	0	1	0	0	0	0	0	0	0	0	0	0	0	0	0	0	0	0	0	0	0	0	0	0	0	0	1	0	0	0	0	0	0	0	0	0	0	0	0	0	0	0
GCF_038420425.1	6433752	7	0	0	0	0	0	0	0	0	0	0	0	0	0	0	0	0	0	0	0	0	0	0	0	0	0	0	0	0	0	0	0	0	1	0	0	0	0	1	0	0	0	0	0	0	0	0	0
GCF_038435155.1	6312609	7	0	0	0	0	0	0	0	0	0	0	0	0	0	0	0	0	0	0	0	0	0	0	0	0	0	0	0	0	0	0	0	0	1	0	0	0	0	0	0	0	0	0	0	0	0	0	0
GCF_040268335.1	6947266	7	0	0	0	0	0	0	0	0	0	0	0	0	0	0	0	0	0	0	0	0	0	0	0	0	0	0	0	0	0	0	0	0	1	0	0	0	0	0	0	0	0	0	0	0	0	0	0
GCF_043231275.1	6533470	7	0	0	0	0	0	0	0	0	0	0	0	0	0	0	0	0	0	0	0	0	0	0	0	0	0	0	0	1	0	0	0	0	0	0	0	0	0	0	0	0	0	0	0	0	0	0	0
GCF_043235915.1	6248181	7	0	0	0	0	0	0	0	0	0	0	0	0	0	0	0	0	0	0	0	0	0	0	0	0	0	0	0	1	0	0	0	0	0	0	0	0	0	0	0	0	0	0	0	0	0	0	0
GCF_043289705.1	6458474	7	0	0	0	0	0	0	0	0	0	0	0	0	0	0	0	0	0	0	0	0	0	0	0	0	0	0	0	1	0	0	0	0	0	0	0	0	0	0	0	0	0	0	0	0	0	0	0
GCF_044757545.1	6644873	7	0	0	0	0	0	0	0	0	0	0	0	0	0	0	0	0	0	1	0	0	0	0	0	0	0	0	0	0	0	0	0	0	1	0	0	0	0	0	0	0	0	0	0	0	0	0	0
GCF_044999025.1	6350848	7	0	0	0	0	0	0	0	0	0	0	0	0	0	0	0	0	0	0	0	0	1	0	0	0	0	0	0	0	0	0	0	0	1	0	0	0	0	0	0	0	0	0	0	0	0	0	0
GCF_045348545.1	6791260	7	0	0	0	0	0	0	0	0	0	0	0	0	0	0	0	0	0	0	0	0	0	0	0	0	0	1	0	0	0	0	0	0	0	0	0	0	0	0	0	0	0	0	0	0	0	0	0
GCF_046840585.1	6334617	7	0	0	0	0	0	0	0	0	0	0	0	0	0	0	0	0	0	0	0	0	0	0	0	0	0	0	0	0	0	0	0	0	1	0	0	0	0	1	0	0	0	0	0	0	0	0	0
GCF_049564355.1	6459516	7	0	0	0	0	0	0	0	0	0	0	0	0	0	0	0	0	0	0	0	0	0	0	0	0	0	1	0	0	0	0	0	0	1	0	0	0	0	1	0	0	0	0	0	1	0	0	0
GCF_049567015.1	6317803	7	0	0	0	0	0	0	0	0	0	0	0	0	0	0	0	0	0	0	0	0	0	0	0	0	0	0	0	0	0	0	0	0	1	0	0	0	0	1	0	0	0	0	0	0	0	0	0
GCF_049679795.1	6356423	7	0	0	0	0	0	0	0	0	0	0	0	0	0	0	0	0	0	1	0	0	0	0	0	0	0	0	0	0	0	0	0	0	1	0	0	0	0	0	0	0	0	0	0	0	0	0	0
GCF_049912905.1	6256625	7	0	0	0	0	0	0	0	0	0	0	0	0	0	0	0	0	0	0	0	0	0	0	0	0	0	0	0	0	0	0	0	0	1	0	0	1	0	0	0	0	0	0	1	0	0	0	0
GCF_049912975.1	6270495	7	0	0	0	0	0	0	0	0	0	0	0	0	0	0	0	0	0	0	0	0	0	0	0	0	0	0	0	0	0	0	0	0	1	0	0	0	0	0	0	0	0	0	0	0	0	0	0
GCF_049913035.1	6439600	7	0	0	0	0	0	0	0	0	0	0	0	0	0	0	0	0	0	0	0	0	0	0	0	0	0	0	0	0	0	0	0	0	1	0	0	0	0	0	0	0	0	0	0	0	0	0	0
GCF_050157215.1	6482303	7	0	0	0	0	0	0	0	0	0	0	0	0	0	0	0	0	0	0	0	0	0	0	0	0	0	0	0	0	0	0	0	0	1	0	0	0	0	0	0	0	0	0	0	0	0	0	0
GCF_050176295.1	6488898	7	0	0	0	0	0	0	0	0	0	0	0	0	0	0	0	0	0	0	0	0	0	0	0	0	0	0	0	0	0	0	0	0	1	0	0	0	0	1	0	0	0	0	0	0	0	0	0
GCF_050176625.1	6492530	7	0	0	0	0	0	0	0	0	0	0	0	0	0	0	0	0	0	0	0	0	0	0	0	0	0	0	0	0	0	0	0	0	1	0	0	0	0	1	0	0	0	0	0	0	0	0	0
GCF_050238445.1	6670806	7	0	0	0	0	0	0	0	0	0	0	0	0	0	0	0	0	0	0	0	0	0	0	0	0	1	0	0	0	0	0	0	0	0	0	0	0	0	1	0	0	0	0	0	0	0	0	0
GCF_050240275.1	6846166	7	0	0	0	0	0	0	0	0	0	0	0	0	0	0	0	0	0	0	0	0	0	0	0	0	0	0	0	0	0	0	0	1	0	0	0	0	0	0	0	0	0	0	0	0	0	0	0
GCF_050596025.1	6504758	7	0	0	0	0	0	0	0	0	0	0	0	0	0	0	0	0	0	0	0	0	0	0	0	0	0	0	0	0	0	0	0	0	0	0	0	0	0	0	0	0	0	0	0	0	0	0	0
GCF_050908865.1	6424851	7	0	0	0	0	0	0	0	0	0	0	0	0	0	0	0	0	0	1	0	0	0	0	0	0	0	0	0	0	0	0	0	0	1	0	0	0	0	0	0	0	0	0	0	0	0	0	0
GCF_051015865.1	6293981	7	0	0	0	0	0	0	0	0	0	0	0	0	0	0	0	0	0	0	0	0	0	0	0	0	0	0	0	0	0	0	0	1	1	0	0	0	0	0	0	0	0	0	1	0	0	0	0
GCF_051016035.1	6426922	7	0	0	0	0	0	0	0	0	0	0	0	0	0	0	0	0	0	0	0	0	0	0	0	0	0	1	0	0	0	0	0	0	1	0	0	0	0	0	0	0	0	0	0	0	0	0	0
GCF_051989275.1	6578177	7	0	0	0	0	0	0	0	0	0	0	0	0	0	0	0	0	0	0	0	0	1	0	0	0	0	0	0	0	0	0	0	0	1	0	0	0	0	0	0	0	0	0	0	0	0	0	0
GCF_900636975.1	6765311	7	0	0	0	0	0	0	0	0	0	0	0	0	0	0	0	0	0	0	0	0	0	0	0	0	0	0	0	0	0	0	0	1	0	0	0	0	0	0	0	0	0	0	0	0	0	0	0
GCF_000496605.2	6498072	6	0	0	0	0	0	0	0	0	0	0	0	0	0	0	0	0	0	0	0	0	0	0	0	0	0	0	0	1	0	0	0	0	0	0	0	0	0	0	0	0	0	0	0	0	0	0	0
GCF_000496645.1	6309305	6	0	0	0	0	0	0	0	0	0	0	0	0	0	0	0	0	0	0	0	0	0	0	0	0	0	0	0	1	0	0	0	0	0	0	0	0	0	0	0	0	0	0	0	0	0	0	0
GCF_001293085.1	6500439	6	0	0	0	0	0	0	0	0	0	0	0	0	0	0	0	0	0	0	0	0	0	0	0	0	0	0	0	1	0	0	0	0	0	0	0	0	0	0	0	0	0	0	0	0	0	0	0
GCF_001516345.1	6836415	6	1	0	0	0	0	0	0	0	0	0	0	0	0	0	0	0	0	0	0	0	0	0	0	0	0	0	0	0	0	0	0	0	0	0	0	0	0	0	0	0	0	0	0	0	0	0	0
GCF_001518975.1	6364583	6	0	0	0	0	0	0	0	0	0	0	0	0	0	0	0	0	0	0	0	0	0	0	0	0	0	0	0	0	0	0	0	0	0	0	0	0	0	0	0	0	0	0	0	0	0	0	0
GCF_001874465.1	6723378	6	1	0	0	0	0	0	0	0	0	0	0	0	0	0	0	0	0	0	0	0	0	0	0	0	0	0	0	0	0	0	0	0	0	0	0	0	0	0	0	0	0	0	0	0	0	0	0
GCF_001879525.1	6504659	6	0	0	0	0	0	0	0	0	0	0	0	0	0	0	0	0	0	0	0	0	0	0	0	0	0	1	0	0	0	0	0	0	0	0	0	0	0	0	0	0	0	0	0	0	0	0	0
GCF_002442855.1	6334472	6	0	0	0	0	0	0	0	0	0	0	0	0	0	0	0	0	0	0	0	0	1	0	0	0	0	0	0	0	0	0	0	0	1	0	0	0	0	0	0	0	0	0	0	0	0	0	0
GCF_002812865.1	6437515	6	0	0	0	0	0	0	0	0	0	0	0	0	0	0	0	1	0	0	0	0	0	0	0	0	0	0	0	0	0	0	0	0	0	0	0	0	0	0	0	0	0	0	0	0	0	0	0
GCF_002812885.1	6434352	6	0	0	0	0	0	0	0	0	0	0	0	0	0	0	0	1	0	0	0	0	0	0	0	0	0	0	0	0	0	0	0	0	0	0	0	0	0	0	0	0	0	0	0	0	0	0	0
GCF_005305005.1	6539894	6	0	0	0	0	0	0	0	0	0	0	0	0	0	0	0	0	0	0	0	0	0	0	0	0	0	0	0	0	0	0	1	0	0	0	0	0	0	0	0	0	0	0	0	0	0	0	0
GCF_008245185.1	6123373	6	0	0	0	0	0	0	0	0	0	0	0	0	0	0	0	0	0	0	0	0	0	0	0	0	0	0	0	0	0	0	0	0	1	0	0	0	0	1	0	0	0	0	0	0	0	0	0
GCF_009720425.1	6573638	6	0	0	0	0	0	0	0	0	0	0	0	0	0	0	0	0	0	0	0	0	0	0	0	0	0	0	0	0	0	0	0	0	0	0	0	0	0	0	0	0	0	0	0	0	0	0	0
GCF_011045375.1	6282181	6	0	0	0	0	0	0	0	0	0	0	0	0	0	0	0	0	0	0	0	0	0	0	0	0	0	1	0	0	0	0	0	0	1	0	0	0	0	0	0	0	0	0	0	0	0	0	0
GCF_012276675.1	6375262	6	0	0	0	0	0	0	0	0	0	0	0	0	0	0	0	0	0	0	0	0	0	0	0	0	0	0	0	0	0	0	0	0	1	0	0	0	0	0	0	0	0	0	0	0	0	0	0
GCF_013343315.1	6546693	6	0	0	0	1	0	0	0	0	0	0	0	0	0	0	0	0	0	0	0	0	0	0	0	0	0	1	0	0	0	0	0	0	0	0	0	0	0	0	0	0	0	1	0	0	0	0	0
GCF_013343335.1	6805219	6	0	0	0	0	0	0	0	0	0	0	0	0	0	0	0	0	0	0	0	0	0	0	0	0	1	0	0	0	0	0	0	1	1	0	0	0	0	0	0	0	0	0	0	0	0	0	0
GCF_013343355.1	6414921	6	0	0	0	0	0	0	0	0	0	0	0	0	0	0	0	0	0	0	0	0	0	0	0	0	0	0	0	0	0	0	0	0	1	0	0	0	0	1	0	0	0	0	0	1	0	0	0
GCF_013343495.1	6522476	6	0	0	0	0	0	0	0	0	0	0	0	0	0	0	0	0	0	0	0	0	0	0	0	0	0	0	0	0	0	0	0	0	0	0	0	0	0	0	0	0	0	0	0	0	0	0	0
GCF_013343515.1	6930600	6	0	0	0	0	0	0	0	0	0	0	0	0	0	0	0	0	0	0	0	0	0	0	0	0	0	1	0	0	0	0	0	0	0	0	0	0	0	0	0	0	0	0	0	0	0	0	0
GCF_013395035.1	6490014	6	0	0	0	0	0	0	0	0	0	0	0	0	0	0	0	0	0	0	0	0	0	0	0	0	0	0	0	0	0	0	0	1	0	0	0	0	0	0	0	0	0	0	0	0	0	0	0
GCF_013467605.1	6490021	6	0	0	0	0	0	0	0	0	0	0	0	0	0	0	0	0	0	0	0	0	0	0	0	0	0	0	0	0	0	0	0	1	0	0	0	0	0	0	0	0	0	0	0	0	0	0	0
GCF_015697465.1	6480192	6	0	0	0	0	0	0	0	0	0	1	0	0	0	0	0	0	0	0	0	0	0	0	0	2	0	0	0	0	0	0	0	0	1	0	0	0	0	0	0	0	0	0	0	0	0	0	0
GCF_016743035.1	6374121	6	0	0	0	0	0	0	0	0	0	0	0	0	0	0	0	0	0	1	0	0	0	0	0	0	0	1	0	0	0	0	0	0	0	0	0	0	0	0	0	0	0	0	0	0	0	0	0
GCF_019378915.1	6330096	6	0	0	1	0	0	0	0	0	0	0	0	1	0	0	0	0	0	0	0	0	0	0	0	0	0	0	0	0	0	0	0	0	1	0	0	0	0	0	1	0	0	0	0	0	0	0	0
GCF_019443665.1	6390970	6	0	0	0	0	0	0	0	0	0	0	0	0	0	0	0	0	0	0	0	0	0	0	0	1	0	0	0	0	0	0	0	0	0	0	0	0	0	0	0	0	0	0	0	0	0	0	0
GCF_019857325.1	6546346	6	0	0	0	1	0	0	0	0	0	0	0	0	0	0	0	0	0	0	0	0	0	0	0	0	0	0	0	0	0	0	1	0	0	0	0	0	0	0	0	0	0	0	0	0	0	0	0
GCF_019857405.1	6568917	6	1	0	0	0	0	0	0	0	0	0	0	0	0	0	0	0	0	0	0	0	0	0	0	0	0	0	0	0	0	0	0	0	0	0	0	0	0	1	0	0	0	0	0	0	0	0	0
GCF_019857485.1	6612129	6	1	0	0	0	0	0	0	0	0	0	0	0	0	0	0	0	0	0	0	0	0	0	0	0	0	0	0	0	0	0	0	0	0	0	0	0	0	1	0	0	0	0	0	0	0	0	0
GCF_021166335.2	6668721	6	0	0	0	0	0	0	0	0	0	0	0	0	0	0	0	0	0	0	0	0	0	0	0	0	0	0	0	1	0	0	0	0	0	0	0	0	0	0	0	0	0	0	0	0	0	0	0
GCF_021166375.2	6346542	6	0	0	1	0	0	0	0	0	0	0	0	0	0	0	0	0	0	0	0	0	0	0	0	0	0	0	0	0	0	0	0	0	0	0	0	0	0	0	0	0	0	0	0	0	0	0	0
GCF_022453825.1	6349540	6	0	0	0	0	0	0	0	0	0	0	0	0	0	0	0	0	0	0	0	0	0	0	0	0	0	0	0	0	0	0	0	1	0	0	0	0	0	0	0	0	0	0	0	0	0	0	0
GCF_022569895.1	6349913	6	0	0	0	0	0	0	0	0	0	0	0	0	0	0	0	0	0	0	0	0	0	0	0	0	0	0	0	0	0	0	0	1	1	0	0	0	0	0	0	0	0	0	0	0	0	0	0
GCF_023272755.1	6473527	6	0	0	0	0	0	0	0	0	0	0	0	0	0	0	0	0	0	0	0	0	0	0	0	0	0	0	0	0	0	0	0	0	1	0	0	0	0	0	0	0	0	0	0	0	0	0	0
GCF_024507915.1	6325586	6	0	0	0	0	0	0	0	0	0	0	0	0	0	0	0	0	0	0	0	0	0	0	0	0	0	0	0	0	0	0	0	0	1	0	0	0	0	0	0	0	0	0	0	0	0	0	0
GCF_025398835.1	6074358	6	0	0	0	0	0	0	0	0	0	0	0	0	0	0	0	0	0	0	0	0	0	0	0	0	0	0	0	0	0	0	0	0	1	0	0	0	0	0	0	0	0	0	0	0	0	0	0
GCF_025908315.1	6514160	6	0	0	0	0	0	0	0	0	0	0	0	0	0	0	0	0	0	0	0	0	0	0	0	0	0	0	0	0	0	0	0	0	0	0	0	0	0	0	0	0	0	0	0	0	0	0	0
GCF_026636135.1	6273495	6	0	0	0	0	0	0	0	0	0	0	0	0	0	0	0	0	0	0	0	0	0	0	0	0	0	0	0	0	0	0	0	1	0	0	0	0	0	0	0	0	0	0	0	0	0	0	0
GCF_027570535.1	6330533	6	0	0	0	0	0	0	0	0	0	0	0	0	0	0	0	1	0	0	0	0	0	0	0	0	0	0	0	0	0	0	0	0	0	0	0	0	0	0	0	0	0	0	0	0	0	0	0
GCF_027570755.1	6374444	6	0	0	0	0	0	0	1	0	0	0	0	0	0	0	0	0	0	0	0	0	0	0	0	0	0	0	0	0	0	0	0	0	0	0	0	0	0	0	0	0	0	0	0	0	0	0	0
GCF_027570815.1	6748803	6	0	0	0	0	0	0	0	0	0	0	0	0	0	0	0	0	0	0	0	0	0	0	0	0	0	0	0	0	0	0	0	0	0	0	0	0	0	0	0	0	0	0	0	0	0	0	0
GCF_027571015.1	6381417	6	0	0	0	0	0	0	0	0	0	0	0	0	0	0	0	0	0	0	0	0	0	0	0	0	0	0	0	0	0	0	0	0	1	0	0	0	0	0	0	0	0	0	0	0	0	0	0
GCF_028595865.2	6518599	6	0	0	0	0	0	0	0	0	0	0	0	0	0	0	0	0	0	0	0	0	0	0	0	0	0	0	0	0	0	0	0	0	0	0	0	0	0	0	0	0	0	0	0	0	0	0	0
GCF_028622895.1	6777049	6	0	0	0	1	0	0	0	0	0	0	0	0	0	0	0	0	0	0	0	0	0	0	0	0	0	1	0	0	0	0	0	0	0	0	0	0	0	0	0	0	0	0	0	0	0	0	0
GCF_029856995.1	6855868	6	0	0	0	0	0	0	0	0	0	0	0	0	0	0	0	0	0	0	0	0	0	0	0	0	0	0	0	0	0	0	0	1	0	0	0	0	0	0	0	0	0	0	0	0	0	0	0
GCF_029961305.1	6549656	6	0	0	0	0	0	0	0	0	0	0	0	0	0	0	0	0	0	0	0	0	0	0	0	0	0	0	1	0	0	0	0	0	0	0	0	0	0	1	0	0	0	0	0	0	0	0	0
GCF_029961465.1	6581794	6	1	0	0	0	0	0	0	0	0	0	0	0	0	0	0	0	0	0	0	0	0	0	0	0	0	0	0	0	0	0	0	1	0	0	0	0	0	0	0	0	0	0	0	0	0	0	0
GCF_029961485.1	6374511	6	0	0	0	0	0	0	0	0	0	0	0	0	0	0	0	0	0	0	1	0	0	0	0	0	0	0	0	0	0	0	0	0	1	0	0	0	0	0	0	0	0	0	0	0	0	0	0
GCF_029961505.1	6583426	6	1	0	0	0	0	0	0	0	0	0	0	0	0	0	0	0	0	0	0	0	0	0	0	0	0	0	0	0	0	0	0	1	0	0	0	0	0	0	0	0	0	0	0	0	0	0	0
GCF_029961605.1	6440143	6	0	0	0	0	0	0	0	0	0	0	0	0	0	0	0	0	0	0	0	0	0	0	0	0	0	0	0	0	0	0	0	1	0	0	0	0	0	0	0	0	0	0	0	0	0	0	0
GCF_030122075.1	6566613	6	0	0	0	0	0	0	0	0	0	0	0	0	0	0	0	0	0	0	0	0	0	0	0	0	0	0	0	0	1	0	0	0	0	0	0	0	0	0	0	0	0	0	0	0	0	0	0
GCF_030122135.1	6442275	6	0	0	0	0	0	0	0	0	0	0	0	0	0	0	0	0	0	0	0	0	0	1	0	0	0	0	0	0	0	0	0	0	0	0	0	0	0	0	0	0	0	0	0	0	0	0	0
GCF_030369815.1	6429397	6	0	0	0	0	0	0	0	0	0	0	0	0	0	0	0	0	0	0	0	0	0	0	0	0	0	0	0	0	0	0	0	1	1	0	0	0	0	0	0	0	0	0	0	0	0	0	0
GCF_033219075.1	6716928	6	1	0	0	0	0	0	0	0	0	0	0	0	0	0	0	0	0	0	0	0	0	0	0	0	0	0	0	0	0	0	0	0	1	0	0	0	0	0	0	0	0	0	0	0	0	0	0
GCF_033221155.1	6904880	6	0	0	0	0	0	0	0	0	0	0	0	0	0	0	0	0	0	0	0	0	0	0	0	0	0	0	0	0	0	0	0	1	0	0	0	0	0	0	0	0	0	0	0	0	0	0	0
GCF_035666215.1	6389938	6	0	0	0	0	0	0	0	0	0	0	0	0	0	0	0	0	0	0	0	0	0	0	0	0	0	0	0	0	0	0	0	0	1	0	0	0	0	0	0	0	0	0	0	0	0	0	0
GCF_036232165.1	6406245	6	0	0	0	0	0	0	0	0	0	0	0	0	0	0	0	0	0	0	1	0	0	0	0	0	0	0	0	0	0	0	0	1	0	0	0	0	0	0	0	0	0	0	0	0	0	0	0
GCF_036232265.1	6463324	6	0	0	0	0	0	0	0	0	0	0	0	0	0	0	0	0	0	0	0	0	0	0	0	1	0	0	0	0	0	0	0	1	0	0	0	0	0	0	0	0	0	1	0	0	0	0	0
GCF_036237035.1	6369971	6	0	0	0	0	0	0	0	0	0	0	0	0	0	0	0	0	0	0	0	0	0	0	1	0	0	0	0	0	0	0	0	1	0	0	0	0	0	0	0	0	0	0	0	0	0	0	0
GCF_036688165.2	6277580	6	0	0	0	0	0	0	0	0	0	0	0	0	0	0	0	0	0	0	0	0	0	0	0	0	0	0	0	0	0	0	0	0	0	0	0	0	0	0	0	0	0	0	0	0	0	0	0
GCF_040931625.1	6430473	6	0	0	0	0	0	0	0	0	0	0	0	0	0	0	0	0	0	0	0	0	0	0	0	0	0	0	0	0	0	0	0	1	0	0	0	0	0	0	0	0	0	0	0	0	0	0	0
GCF_041519645.1	6413472	6	0	0	0	0	0	0	0	0	0	0	0	0	0	0	0	0	0	0	0	0	0	0	0	0	0	0	0	0	0	0	0	0	0	0	0	0	0	0	0	0	0	0	0	0	0	0	0
GCF_044758345.1	6494022	6	0	0	0	0	0	0	0	0	0	0	0	0	0	0	0	1	0	1	0	0	0	0	0	0	0	0	0	0	0	0	0	0	1	0	0	0	0	0	0	0	0	0	0	0	0	0	0
GCF_044758405.1	6510369	6	0	0	0	1	0	0	0	0	0	0	0	0	0	0	0	0	0	0	0	0	0	0	0	0	0	0	0	0	0	0	0	1	0	0	0	0	0	0	0	0	0	0	0	0	0	0	0
GCF_045348555.1	6769031	6	0	0	0	0	0	0	0	0	0	0	0	0	0	0	0	0	0	0	0	0	0	0	0	0	0	1	0	0	0	0	0	0	0	0	0	0	0	0	0	0	0	0	0	0	0	0	0
GCF_045919575.1	6353425	6	0	0	0	0	0	0	0	0	0	0	0	0	0	0	0	0	0	0	0	0	0	1	0	0	0	0	0	0	0	0	0	0	1	0	0	0	0	0	0	0	0	0	0	0	0	0	0
GCF_046042625.1	6291135	6	0	0	0	0	0	0	0	0	0	0	0	0	0	0	0	0	0	0	0	0	1	0	0	0	0	0	0	0	0	0	0	0	1	0	0	0	0	0	0	0	0	1	0	0	0	0	0
GCF_046042645.1	6279641	6	0	0	0	0	0	0	0	0	0	0	0	0	0	0	0	0	0	0	0	0	1	0	0	0	0	0	0	0	0	0	0	0	1	0	0	0	0	0	0	0	0	1	0	0	0	0	0
GCF_046764335.1	6399073	6	0	0	0	0	0	0	0	0	0	0	0	0	0	0	0	0	0	0	0	0	0	0	0	0	0	0	0	1	0	0	0	0	0	0	0	0	0	0	0	0	0	0	0	0	0	0	0
GCF_049565425.1	6558920	6	0	0	0	0	0	0	0	0	0	0	0	0	0	0	0	0	0	1	0	0	0	0	0	0	0	0	0	0	0	0	0	0	0	0	0	0	0	0	0	0	0	0	0	0	0	0	0
GCF_049912885.1	6426130	6	0	0	0	0	0	0	0	0	0	0	0	0	0	0	0	0	0	0	0	0	0	0	0	0	0	0	0	0	0	0	0	0	0	0	0	0	0	0	0	0	0	0	0	0	0	0	0
GCF_049912895.1	6260134	6	0	0	0	0	0	0	0	0	0	0	0	0	0	0	0	0	0	0	0	0	0	0	0	0	0	0	0	0	0	0	0	0	1	0	0	0	0	0	0	0	0	0	0	0	0	0	0
GCF_049912915.1	6512774	6	0	0	0	0	0	0	0	0	0	0	0	0	0	0	0	0	0	0	0	0	0	0	0	0	0	0	0	0	0	0	0	0	1	0	0	0	0	0	0	0	0	0	0	0	0	0	0
GCF_049912945.1	6268491	6	0	0	0	0	0	0	0	0	0	0	0	0	0	0	0	1	0	1	0	0	0	0	0	0	0	0	0	0	0	0	0	0	1	0	0	0	0	0	0	0	0	0	0	0	0	0	0
GCF_049913015.1	6261909	6	0	0	0	0	0	0	0	0	0	0	0	0	0	0	0	1	0	1	0	0	0	0	0	0	0	0	0	0	0	0	0	0	1	0	0	0	0	0	0	0	0	0	0	0	0	0	0
GCF_049913045.1	6315790	6	0	0	0	0	0	0	0	0	0	0	0	0	0	0	0	0	0	0	0	0	0	0	0	0	0	0	0	0	0	0	0	1	0	0	0	0	0	0	0	0	0	0	0	0	0	0	0
GCF_050242965.1	6376198	6	0	0	0	0	0	0	0	0	0	0	0	0	0	0	0	0	0	0	0	0	0	0	0	0	0	0	0	0	0	0	0	0	0	0	0	0	0	0	0	0	0	0	0	0	0	0	0
GCF_050243745.1	6402937	6	0	0	0	0	0	0	0	0	0	0	0	0	0	0	0	0	0	0	0	0	0	0	0	0	0	0	0	0	0	0	0	0	1	0	0	0	0	0	0	0	0	0	0	0	0	0	0
GCF_050243985.1	6418841	6	0	0	0	0	0	0	0	0	0	0	0	0	0	0	0	0	0	0	0	0	0	0	0	0	0	0	0	0	0	0	0	0	0	0	0	0	0	0	0	0	0	0	0	0	0	0	0
GCF_050571815.1	6482950	6	0	0	0	0	0	0	0	0	0	0	0	0	0	0	0	0	0	0	0	0	0	0	0	0	0	0	0	0	0	0	0	0	0	0	0	0	0	0	0	0	0	0	0	0	0	0	1
GCF_051015875.1	6509478	6	0	0	0	0	0	0	0	0	0	0	0	0	0	0	0	1	0	0	0	0	0	0	0	0	0	0	0	0	0	0	0	0	0	0	0	0	0	0	0	0	0	0	0	0	0	0	0
GCF_051015885.1	6494584	6	0	0	0	0	0	0	0	0	0	0	0	0	0	0	0	0	0	0	0	0	0	0	0	0	0	0	0	0	0	0	0	0	1	0	0	0	0	0	0	0	0	0	0	0	0	0	0
GCF_051015935.1	6846060	6	0	0	0	0	0	0	0	0	0	0	0	0	0	0	0	0	0	0	0	0	0	0	0	0	0	1	0	0	0	0	0	0	0	0	0	0	0	0	0	0	0	0	0	0	0	0	0
GCF_051015955.1	6458191	6	0	0	0	0	0	0	0	0	0	0	0	0	0	0	0	0	0	0	0	0	0	0	0	0	0	0	0	0	0	0	0	0	1	0	0	0	0	0	0	0	0	0	0	0	0	0	0
GCF_051125625.1	6376100	6	0	0	0	0	0	0	0	0	0	0	0	0	0	0	0	0	0	0	0	0	0	0	0	1	0	0	0	0	0	0	0	1	0	0	0	0	0	0	0	0	0	0	0	0	0	0	0
GCF_051125635.1	6337671	6	0	0	0	0	0	0	0	0	0	0	0	0	0	0	0	0	0	0	0	0	0	1	0	0	0	0	0	0	0	0	0	0	1	0	0	0	0	0	0	0	0	0	0	0	0	0	0
GCF_051416385.1	6592422	6	0	0	0	0	0	0	0	0	0	0	0	0	0	0	0	0	0	0	0	0	0	0	0	0	0	0	0	0	0	0	0	0	1	0	0	0	0	0	0	0	0	0	0	0	0	0	0
GCF_051599335.1	6432872	6	0	0	0	0	0	0	0	0	0	0	0	0	0	0	0	0	0	0	0	0	0	0	0	0	0	1	0	0	0	0	0	0	0	0	0	0	0	0	0	0	0	0	0	0	0	0	0
GCF_051853055.1	6326572	6	0	0	0	0	0	0	0	0	0	0	0	0	0	0	0	1	0	1	0	0	0	0	0	0	0	0	0	0	0	0	0	0	1	0	0	0	0	0	0	0	0	0	0	0	0	0	0
GCF_900618245.1	6493562	6	0	0	0	0	0	0	0	0	0	0	0	0	0	0	0	0	0	0	0	0	0	0	0	0	0	1	0	0	0	0	0	0	0	0	0	0	0	0	0	0	0	0	0	0	0	0	0
GCF_900618255.1	6451470	6	0	0	0	0	0	0	0	0	0	0	0	0	0	0	0	0	0	0	1	0	0	0	0	0	0	0	0	0	0	0	0	0	1	0	0	0	0	0	0	0	0	0	0	0	0	0	0
GCF_900618265.1	6452809	6	0	0	0	0	0	0	0	0	0	0	0	0	0	0	0	0	0	0	1	0	0	0	0	0	0	0	0	0	0	0	0	0	1	0	0	0	0	0	0	0	0	0	0	0	0	0	0
GCF_900618275.1	6433962	6	0	0	0	0	0	0	0	0	0	0	0	0	0	0	0	0	0	0	1	0	0	0	0	0	0	0	0	0	0	0	0	0	1	0	0	0	0	0	0	0	0	0	0	0	0	0	0
GCF_900618315.1	6433960	6	0	0	0	0	0	0	0	0	0	0	0	0	0	0	0	0	0	0	1	0	0	0	0	0	0	0	0	0	0	0	0	0	1	0	0	0	0	0	0	0	0	0	0	0	0	0	0
GCF_900618325.1	6434133	6	0	0	0	0	0	0	0	0	0	0	0	0	0	0	0	0	0	0	1	0	0	0	0	0	0	0	0	0	0	0	0	0	1	0	0	0	0	0	0	0	0	0	0	0	0	0	0
GCF_900618335.1	6434020	6	0	0	0	0	0	0	0	0	0	0	0	0	0	0	0	0	0	0	1	0	0	0	0	0	0	0	0	0	0	0	0	0	1	0	0	0	0	0	0	0	0	0	0	0	0	0	0
GCF_000026645.1	6601757	5	0	0	0	0	0	0	0	0	0	0	0	0	0	0	0	0	0	0	0	0	0	0	0	0	0	1	0	0	0	0	0	0	0	0	0	0	0	0	0	0	0	0	0	0	0	0	0
GCF_000271365.1	6402658	5	0	0	0	0	0	0	0	0	0	0	0	0	0	0	0	0	0	0	0	0	0	0	0	0	0	1	0	0	0	0	0	0	1	0	0	0	0	0	0	0	0	0	0	0	0	0	0
GCF_000271985.2	6243825	5	0	0	0	0	0	0	0	0	0	0	0	0	0	0	0	0	0	0	0	0	0	0	0	0	1	0	0	0	0	0	0	0	1	0	0	0	0	0	0	0	0	0	0	0	0	1	0
GCF_000508765.1	6550070	5	0	0	0	0	0	0	0	0	0	0	0	0	0	0	0	0	0	0	0	0	0	0	0	0	0	1	0	0	0	0	0	0	0	0	0	0	0	0	0	0	0	0	0	0	0	0	0
GCF_000524595.1	6433441	5	0	0	0	0	0	0	0	0	0	0	0	0	0	0	0	0	0	0	0	0	0	0	0	0	0	0	0	0	0	0	0	0	1	0	0	0	0	0	0	0	0	0	0	0	0	0	0
GCF_001516005.1	6322459	5	0	0	0	0	0	0	0	0	0	0	0	0	0	0	0	0	0	0	0	0	0	0	0	0	0	0	0	0	0	0	0	0	0	0	0	0	1	0	0	0	0	0	0	0	0	0	0
GCF_001542795.2	6348761	5	0	0	1	0	0	0	0	0	0	0	0	0	0	0	0	0	0	0	1	0	0	0	0	0	0	0	0	0	0	0	0	0	1	0	0	0	0	0	0	0	0	0	0	0	0	0	0
GCF_001548135.1	6613260	5	0	0	0	0	0	0	0	0	0	0	0	0	0	0	0	0	0	0	0	0	0	0	0	0	0	1	0	0	0	0	0	0	0	0	0	0	0	0	0	0	0	0	0	0	0	1	0
GCF_002968515.1	6463575	5	0	0	0	0	0	0	0	0	0	0	0	0	0	0	0	0	0	0	0	0	0	0	0	0	0	0	0	0	0	0	0	0	1	0	0	0	0	0	0	0	0	0	0	0	0	0	0
GCF_003193645.1	6475581	5	0	0	0	0	0	0	0	0	0	0	0	0	0	0	0	0	0	0	0	0	0	0	0	0	0	0	0	0	0	0	0	0	1	0	0	0	0	1	0	0	0	0	0	0	0	0	0
GCF_009867055.1	6299465	5	0	0	0	0	0	0	0	0	0	0	0	0	0	0	0	0	0	0	0	0	0	0	0	0	0	0	0	0	0	0	0	1	0	0	0	0	0	0	0	0	0	0	0	0	0	0	0
GCF_009905195.1	6335031	5	0	0	0	0	0	0	0	0	0	0	0	0	0	0	0	0	0	0	0	0	0	0	0	0	0	0	0	0	0	0	0	0	1	0	0	0	0	0	0	0	0	0	0	0	0	0	0
GCF_013260445.1	6496756	5	0	0	0	0	0	0	0	0	0	0	0	0	0	0	0	0	0	1	0	0	0	0	0	0	0	0	0	0	0	0	0	1	0	0	0	0	0	0	0	0	0	0	0	0	0	0	0
GCF_013343375.1	6506945	5	0	0	1	0	0	0	0	0	0	0	0	0	0	0	0	0	0	0	0	0	0	0	0	0	0	0	0	0	0	0	0	0	1	0	0	0	0	0	0	0	0	0	0	0	0	0	0
GCF_013343415.1	6065263	5	0	0	0	0	0	0	0	0	0	0	0	0	0	0	0	0	0	0	0	0	0	0	0	0	0	0	0	0	0	0	0	0	0	0	0	0	0	0	0	0	0	0	0	0	0	0	0
GCF_013343475.1	6386887	5	0	0	0	0	0	0	0	0	0	0	0	0	0	0	0	0	0	0	0	0	0	0	0	0	0	0	0	0	0	0	0	0	0	0	0	0	0	0	0	0	0	0	0	0	0	0	0
GCF_016105665.1	6478778	5	0	0	0	0	0	0	0	0	0	0	0	0	0	0	0	0	0	0	0	0	0	0	0	0	0	0	0	0	0	0	0	0	1	0	0	0	0	0	0	0	0	0	0	0	0	0	0
GCF_019084125.3	6427509	5	0	0	0	0	0	0	0	0	0	0	0	0	0	0	0	0	0	0	0	0	0	0	0	0	0	0	0	0	0	0	0	1	1	0	0	0	0	0	0	0	0	0	0	0	0	0	0
GCF_019466145.1	6382345	5	0	0	0	0	0	0	0	0	0	0	0	0	0	0	0	0	0	0	0	0	0	0	0	0	0	0	0	0	0	0	0	0	1	0	0	0	0	0	0	0	0	0	0	0	0	0	0
GCF_019857245.1	6679909	5	0	0	0	0	0	0	0	0	0	0	0	0	0	0	0	0	0	0	0	0	0	0	0	0	0	0	0	0	0	0	0	0	1	0	0	0	0	0	0	0	0	0	0	0	0	0	0
GCF_019857525.1	6594602	5	0	0	0	0	0	0	0	0	0	0	0	0	0	0	0	0	0	0	0	0	0	0	0	0	0	0	0	0	0	0	0	0	1	0	0	0	0	0	0	0	0	0	0	0	0	0	0
GCF_021166275.2	6369958	5	0	0	0	0	0	0	0	0	0	0	0	0	0	0	0	0	0	0	0	0	0	0	0	0	0	0	0	0	0	0	0	0	1	0	0	0	0	0	1	0	0	0	0	0	0	0	0
GCF_021398755.1	6382961	5	0	0	0	0	0	0	0	0	0	0	0	0	0	0	0	0	0	0	0	0	0	0	0	0	0	0	0	0	0	0	0	1	1	0	0	0	0	0	0	0	0	0	0	0	0	0	0
GCF_021497425.1	6452370	5	0	0	0	0	0	0	0	0	0	0	0	0	0	0	0	0	0	0	1	0	0	0	0	0	0	0	0	0	0	0	0	0	1	0	0	0	0	0	0	0	0	0	0	0	0	0	0
GCF_021513375.1	6269726	5	0	0	0	0	0	0	0	0	0	0	0	0	0	0	0	0	0	0	0	0	0	0	0	0	0	0	0	0	0	0	0	0	1	0	0	0	0	0	0	0	0	0	0	0	0	0	0
GCF_021513415.1	6270238	5	0	0	0	0	0	0	0	0	0	0	0	0	0	0	0	0	0	0	0	0	0	0	0	0	0	0	0	0	0	0	0	0	1	0	0	0	0	0	0	0	0	0	0	0	0	0	0
GCF_021513435.1	6270090	5	0	0	0	0	0	0	0	0	0	0	0	0	0	0	0	0	0	0	0	0	0	0	0	0	0	0	0	0	0	0	0	0	1	0	0	0	0	0	0	0	0	0	0	0	0	0	0
GCF_021513455.1	6269926	5	0	0	0	0	0	0	0	0	0	0	0	0	0	0	0	0	0	0	0	0	0	0	0	0	0	0	0	0	0	0	0	0	1	0	0	0	0	0	0	0	0	0	0	0	0	0	0
GCF_021513475.1	6269046	5	0	0	0	0	0	0	0	0	0	0	0	0	0	0	0	0	0	0	0	0	0	0	0	0	0	0	0	0	0	0	0	0	1	0	0	0	0	0	0	0	0	0	0	0	0	0	0
GCF_021513495.1	6267105	5	0	0	0	0	0	0	0	0	0	0	0	0	0	0	0	0	0	0	0	0	0	0	0	0	0	0	0	0	0	0	0	0	1	0	0	0	0	0	0	0	0	0	0	0	0	0	0
GCF_021513515.1	6270419	5	0	0	0	0	0	0	0	0	0	0	0	0	0	0	0	0	0	0	0	0	0	0	0	0	0	0	0	0	0	0	0	0	1	0	0	0	0	0	0	0	0	0	0	0	0	0	0
GCF_021513535.1	6268813	5	0	0	0	0	0	0	0	0	0	0	0	0	0	0	0	0	0	0	0	0	0	0	0	0	0	0	0	0	0	0	0	0	1	0	0	0	0	0	0	0	0	0	0	0	0	0	0
GCF_021513555.1	6268635	5	0	0	0	0	0	0	0	0	0	0	0	0	0	0	0	0	0	0	0	0	0	0	0	0	0	0	0	0	0	0	0	0	1	0	0	0	0	0	0	0	0	0	0	0	0	0	0
GCF_021513575.1	6270234	5	0	0	0	0	0	0	0	0	0	0	0	0	0	0	0	0	0	0	0	0	0	0	0	0	0	0	0	0	0	0	0	0	1	0	0	0	0	0	0	0	0	0	0	0	0	0	0
GCF_021513615.1	6330120	5	0	0	0	0	0	0	0	0	0	0	0	0	0	0	0	0	0	0	0	0	0	0	0	0	0	0	0	0	0	0	0	0	1	0	0	0	0	0	0	0	0	0	0	0	0	0	0
GCF_022533445.1	6855099	5	0	0	0	0	0	0	0	0	0	0	0	0	0	0	0	0	0	0	0	0	0	0	0	0	0	1	0	0	0	0	0	0	0	0	0	0	0	0	0	0	0	0	0	0	0	0	0
GCF_022569855.1	6333791	5	0	0	1	0	0	0	0	0	0	0	0	0	0	0	0	0	0	0	0	0	0	0	0	0	0	0	0	0	0	0	0	0	1	0	0	1	0	0	0	0	0	0	0	0	0	0	0
GCF_022870565.1	6536046	5	0	0	0	0	0	0	0	0	0	0	0	0	0	0	0	0	0	0	0	0	0	0	0	0	0	0	0	0	0	0	0	0	0	0	0	0	0	0	0	0	0	0	0	0	0	0	0
GCF_027570515.1	6669237	5	1	0	0	0	0	0	0	0	0	0	0	0	0	0	0	0	0	0	0	0	0	0	0	0	0	0	0	0	0	0	0	0	0	0	0	0	0	0	0	0	0	0	0	0	0	0	0
GCF_027570655.1	6396161	5	0	0	0	0	0	0	0	0	0	0	0	0	0	0	0	0	0	0	0	0	0	0	0	0	0	1	0	0	0	0	0	0	0	0	0	0	0	0	0	0	0	0	0	0	0	0	0
GCF_027570675.1	6504256	5	0	0	0	0	0	0	0	0	0	0	0	0	0	0	0	0	0	0	0	0	0	0	0	1	0	0	0	0	0	0	0	0	0	0	0	0	0	0	0	0	0	0	0	0	0	0	0
GCF_027570935.1	6420794	5	0	0	0	0	0	0	0	0	0	0	0	0	0	0	0	0	0	0	0	0	0	0	0	0	0	0	0	0	0	0	0	0	1	0	0	0	0	0	0	0	0	0	0	0	0	0	0
GCF_027571175.1	6536263	5	0	0	0	0	0	0	0	0	0	0	0	0	0	0	0	0	0	0	0	0	0	0	0	0	0	1	0	0	0	0	0	0	0	0	0	0	0	0	0	0	0	0	0	0	0	0	0
GCF_027571305.1	6540752	5	0	0	0	0	0	0	0	0	0	0	0	0	0	0	0	0	0	0	0	0	0	0	0	0	0	1	0	0	0	0	0	0	0	0	0	0	0	0	0	0	0	0	0	0	0	0	0
GCF_028961985.1	6901248	5	0	0	0	0	0	0	0	0	0	0	0	0	0	0	0	0	0	0	0	0	0	0	0	0	0	1	0	0	0	0	0	0	0	0	0	0	0	0	0	0	0	0	0	0	0	0	0
GCF_029961265.1	6512746	5	0	0	0	0	0	0	0	0	0	0	0	0	0	0	0	0	0	0	0	0	0	0	0	0	0	0	1	0	0	0	0	0	0	0	0	0	0	1	0	0	0	0	0	0	0	0	0
GCF_029961345.1	6512383	5	0	0	0	0	0	0	0	0	0	0	0	0	0	0	0	0	0	0	0	0	0	0	0	0	0	0	1	0	0	0	0	0	0	0	0	0	0	1	0	0	0	0	0	0	0	0	0
GCF_029961665.1	6557834	5	0	0	0	0	0	0	0	0	0	0	0	0	0	0	0	0	0	0	0	0	0	0	0	0	0	0	0	0	0	0	0	0	0	0	0	0	0	0	0	0	0	0	0	0	0	0	1
GCF_030369855.1	6457547	5	0	0	0	0	0	0	0	0	0	0	0	0	0	0	0	0	0	0	0	0	0	0	0	0	0	0	0	0	0	0	0	0	1	0	0	0	0	0	0	0	0	0	0	0	0	0	0
GCF_030505595.1	6524508	5	0	0	0	0	0	0	0	0	0	0	0	0	0	0	0	0	0	0	0	0	0	0	0	0	0	0	0	0	0	0	0	0	0	0	0	0	0	0	0	0	0	0	0	0	0	0	0
GCF_032681185.1	6882929	5	0	0	0	0	0	0	0	0	0	0	0	0	0	0	0	0	0	0	0	0	0	0	0	0	0	1	0	0	0	0	1	0	0	0	0	0	0	0	0	0	0	0	0	0	0	0	0
GCF_032696765.1	6445503	5	0	0	0	0	0	0	0	0	0	0	0	0	0	0	0	0	0	0	0	0	0	0	0	0	0	0	0	0	0	0	0	1	0	0	0	0	0	1	0	0	0	0	0	0	0	0	0
GCF_033216995.1	6684200	5	1	0	0	0	0	0	0	0	0	0	0	0	0	0	0	0	0	0	0	0	0	0	0	0	0	0	0	0	0	0	0	0	1	0	0	0	0	0	0	0	0	0	0	0	0	0	0
GCF_036232105.1	6526457	5	0	0	0	0	0	0	0	0	0	0	0	0	0	0	0	0	0	0	0	0	0	1	0	0	0	0	0	0	0	0	0	0	1	0	0	0	0	0	0	0	0	0	0	0	0	0	0
GCF_036232245.1	6349770	5	0	0	0	0	0	0	0	0	0	0	0	0	0	0	0	0	0	0	0	0	0	0	0	0	0	0	0	0	0	0	0	0	0	0	0	0	0	0	0	0	0	0	0	0	0	0	0
GCF_036232665.1	6578986	5	0	0	0	0	0	0	0	0	0	0	0	0	0	0	0	0	0	0	0	0	0	1	0	0	0	0	0	0	0	0	0	0	1	0	0	0	0	0	0	0	0	0	0	0	0	0	0
GCF_036232945.1	6564266	5	0	0	0	0	0	0	0	0	0	0	0	0	0	0	0	0	0	0	0	0	0	0	0	1	0	0	0	0	0	0	0	0	0	0	0	0	0	0	0	0	0	0	0	0	0	0	0
GCF_036233175.1	6464339	5	0	0	0	0	0	0	0	0	0	0	0	0	0	0	0	0	0	0	0	0	0	0	0	0	0	0	0	0	0	0	0	0	1	0	0	0	0	0	0	0	0	0	0	0	0	0	0
GCF_036233275.1	6472939	5	0	0	0	0	0	0	0	0	0	0	0	0	0	0	0	0	0	0	0	0	0	0	0	0	0	0	0	0	0	0	0	0	1	0	0	0	0	0	0	0	0	0	0	0	0	0	0
GCF_036233455.1	6586672	5	0	0	0	0	0	0	0	0	0	0	0	0	0	0	0	0	0	0	0	0	0	0	0	0	0	0	0	0	0	0	0	1	0	0	0	0	0	0	0	0	0	0	0	0	0	0	0
GCF_036233575.1	6595088	5	0	0	0	0	0	0	0	0	0	0	0	0	0	0	0	0	0	0	0	0	0	0	0	0	0	0	0	0	0	0	0	0	0	0	0	0	0	0	0	0	0	0	0	0	0	0	0
GCF_036233715.1	6300760	5	0	0	0	0	0	0	0	0	0	0	0	0	0	0	0	1	0	0	0	0	0	0	0	0	0	0	0	0	0	0	0	0	1	0	0	0	0	0	0	0	0	0	0	0	0	0	0
GCF_036234315.1	6478778	5	0	0	0	0	0	0	0	0	0	0	0	0	0	0	0	0	0	0	0	0	0	0	0	0	0	0	0	0	0	0	0	1	0	0	0	0	0	0	0	0	0	0	0	0	0	0	0
GCF_036236995.1	6278469	5	0	0	0	0	0	0	0	0	0	0	0	0	0	0	0	0	0	0	0	0	0	0	0	0	0	0	0	0	0	0	0	0	1	0	0	0	0	0	0	0	0	0	0	1	0	0	0
GCF_037267025.1	6369881	5	0	0	0	0	0	0	0	0	0	0	0	0	0	0	0	0	0	0	0	0	0	0	0	0	0	0	0	0	0	0	0	1	0	0	0	0	0	0	0	0	0	0	0	0	0	0	0
GCF_037287465.1	6370025	5	0	0	0	0	0	0	0	0	0	0	0	0	0	0	0	0	0	0	0	0	0	0	0	0	0	0	0	0	0	0	0	1	0	0	0	0	0	0	0	0	0	0	0	0	0	0	0
GCF_038433795.1	5752611	5	0	0	0	0	0	0	0	0	0	0	0	0	0	0	0	0	0	0	0	0	0	0	0	0	0	0	0	0	0	0	0	0	0	0	0	0	0	0	0	0	0	0	1	0	0	0	0
GCF_039622765.1	6447198	5	0	0	0	0	0	0	0	0	0	0	0	0	0	0	0	0	0	0	0	0	0	0	0	1	0	0	0	0	0	0	1	0	1	0	0	0	0	0	0	0	0	0	0	0	0	0	0
GCF_040735975.1	6360911	5	0	0	0	0	0	0	0	0	0	0	0	0	0	0	0	0	0	0	0	0	0	0	0	0	0	0	0	0	0	0	0	0	1	0	0	0	0	0	0	0	0	0	0	0	0	0	0
GCF_041080615.1	6289303	5	0	0	0	0	0	0	0	0	0	0	0	0	0	0	0	0	0	0	0	0	0	0	0	0	0	0	0	0	0	0	0	0	1	0	0	0	0	0	0	0	1	0	0	0	0	0	0
GCF_044758315.1	6528294	5	0	0	0	0	0	0	0	0	0	0	0	0	0	0	0	1	0	0	0	0	0	0	0	0	0	0	0	0	0	0	0	0	1	0	0	0	0	0	0	0	0	0	0	0	0	0	0
GCF_044758335.1	6529781	5	0	0	0	0	0	0	0	0	0	0	0	0	0	0	0	1	0	0	0	0	0	0	0	0	0	0	0	0	0	0	0	0	1	0	0	0	0	0	0	0	0	0	0	0	0	0	0
GCF_044758355.1	6459610	5	0	0	0	0	0	0	0	0	0	0	0	0	0	0	0	0	0	0	0	0	0	0	0	0	0	0	0	0	0	0	0	0	1	0	0	0	0	0	0	0	0	0	0	0	0	0	0
GCF_044758365.1	6329299	5	0	0	0	0	0	0	0	0	0	0	0	0	0	0	0	0	0	0	0	0	0	0	0	0	1	0	0	0	0	0	0	0	1	0	0	0	0	0	0	0	0	0	0	0	0	0	0
GCF_044758385.1	6265160	5	0	0	0	0	0	0	0	0	0	0	0	0	0	0	0	0	0	0	0	0	0	0	0	0	0	0	0	0	0	0	0	1	1	0	0	0	0	0	0	0	0	0	0	0	0	0	0
GCF_044758415.1	6392455	5	0	0	0	0	0	0	0	0	0	0	0	0	0	0	0	0	0	0	0	0	0	0	0	0	0	0	0	0	0	0	0	0	1	0	0	0	0	0	0	0	0	0	0	0	0	0	0
GCF_046529505.1	6393271	5	0	0	0	0	0	0	0	0	0	0	0	0	0	0	0	0	0	0	0	0	0	0	0	0	0	0	0	0	0	0	0	1	0	0	0	0	0	0	0	0	0	0	0	0	0	1	0
GCF_049532575.1	6410299	5	0	0	0	0	0	0	0	0	0	0	0	0	0	0	0	0	0	0	0	0	0	0	0	0	0	0	0	0	0	0	0	0	0	0	0	0	0	0	0	0	0	0	0	0	0	0	0
GCF_049532595.1	6638377	5	0	0	0	0	0	0	0	0	0	0	0	0	0	0	0	0	0	0	0	0	0	0	0	0	0	1	0	0	0	0	0	0	1	0	0	0	0	0	0	0	0	0	0	0	0	0	0
GCF_049532605.1	6546665	5	0	0	0	0	0	0	0	0	0	0	0	0	0	0	0	0	0	0	0	0	0	0	0	0	0	1	0	0	0	0	0	0	1	0	0	0	0	0	0	0	0	0	0	0	0	0	0
GCF_049564365.1	6371690	5	0	0	0	0	0	0	0	0	0	0	0	0	0	0	0	0	0	0	0	0	0	0	0	0	0	0	0	0	0	0	0	0	0	0	0	0	0	0	0	0	0	0	0	0	0	0	0
GCF_049566525.1	6375136	5	0	0	0	0	0	0	0	0	0	0	0	0	0	0	0	0	0	0	0	0	0	0	0	0	0	0	0	0	0	0	0	0	1	0	0	0	0	0	0	0	0	0	0	0	0	0	0
GCF_049567025.1	6376277	5	0	0	0	0	0	0	0	0	0	0	0	0	0	0	0	0	0	0	0	0	0	1	0	0	0	0	0	0	0	0	0	0	0	0	0	0	0	0	0	0	0	0	0	0	0	0	0
GCF_049678775.1	6474071	5	0	0	0	0	0	0	0	0	0	0	0	0	0	0	0	0	0	0	0	0	0	0	0	1	0	0	0	0	0	0	1	0	0	0	0	0	0	0	0	0	0	0	0	0	0	0	0
GCF_049912815.1	6215726	5	0	0	0	0	0	0	0	0	0	0	0	0	0	0	0	1	0	1	0	0	0	0	0	0	0	0	0	0	0	0	0	0	1	0	0	0	0	0	0	0	0	0	0	0	0	0	0
GCF_049912835.1	6463265	5	0	0	0	0	0	0	0	0	0	0	0	0	0	0	0	0	0	0	0	0	0	0	0	0	0	0	0	0	0	0	1	0	0	0	0	0	0	0	0	0	0	0	0	0	0	0	0
GCF_049912865.1	6225249	5	0	0	0	0	0	0	0	0	0	0	0	0	0	0	0	1	0	1	0	0	0	0	0	0	0	0	0	0	0	0	0	0	1	0	0	0	0	0	0	0	0	0	0	0	0	0	0
GCF_049912875.1	6345984	5	0	0	0	0	0	0	0	0	0	0	0	0	0	0	0	0	0	0	0	0	0	0	0	0	0	0	0	0	0	0	0	0	0	0	0	0	0	0	0	0	0	0	1	0	0	0	0
GCF_049912985.1	6309190	5	0	0	0	0	0	0	0	0	0	0	0	0	0	0	0	1	0	0	0	0	0	0	0	0	1	0	0	0	0	0	0	1	1	0	0	0	0	0	0	0	0	0	0	0	0	0	0
GCF_050242355.1	6319516	5	0	0	0	0	0	1	0	0	0	0	0	0	0	0	0	0	0	0	0	0	0	0	0	0	0	0	0	0	0	0	0	0	1	0	0	0	0	0	0	0	0	0	0	0	0	0	0
GCF_050243135.1	6264424	5	0	0	0	0	0	0	0	0	0	0	0	0	0	0	0	0	0	0	0	0	0	0	0	0	0	0	0	0	0	0	0	0	1	0	0	0	0	0	0	0	0	0	0	0	0	0	0
GCF_051015965.1	6558666	5	0	0	0	0	0	0	0	0	0	0	0	0	0	0	0	0	0	0	0	0	0	0	0	0	0	0	0	0	0	0	0	0	0	0	0	0	0	0	0	0	0	0	0	0	0	0	0
GCF_051015975.1	6503323	5	0	0	0	0	0	0	0	0	0	0	0	0	0	0	0	0	0	0	0	0	0	0	0	0	0	0	0	0	0	0	0	0	1	0	0	0	0	0	0	0	0	0	0	0	0	0	0
GCF_051016065.1	6624527	5	0	0	0	0	0	0	0	0	0	0	0	0	0	0	0	0	0	0	0	0	0	0	0	0	0	0	0	0	0	0	1	0	0	0	0	0	0	0	0	0	0	0	0	0	0	0	0
GCF_051016075.1	6380312	5	0	0	0	0	0	0	0	0	0	0	0	0	0	0	0	0	0	0	0	0	0	0	0	0	0	0	0	0	0	0	0	0	1	0	0	0	0	0	0	0	1	0	0	0	0	0	0
GCF_051125645.1	6503316	5	0	0	0	0	0	0	0	0	0	0	0	0	0	0	0	0	0	0	0	0	0	0	0	0	0	0	0	0	0	0	0	0	1	0	0	0	0	0	0	0	0	0	0	0	0	0	0
GCF_052171915.1	6845534	5	0	0	0	0	0	0	0	0	0	0	0	0	0	0	0	0	0	0	0	0	0	0	0	0	0	0	0	0	0	0	0	0	1	0	0	0	0	0	0	0	0	0	0	0	0	0	0
GCF_900637045.1	6363395	5	0	0	0	0	0	0	0	0	0	0	0	0	0	0	0	0	0	0	0	0	0	0	0	0	0	0	0	0	0	0	0	1	0	0	0	0	0	0	0	0	0	0	0	0	0	0	0
GCF_902172305.2	6395872	5	0	0	0	0	0	0	0	0	0	0	0	0	0	0	0	0	0	0	0	0	0	0	0	0	0	0	0	0	0	0	0	0	0	0	0	0	0	0	0	0	0	0	0	0	0	0	0
GCF_000414035.1	6342034	4	0	0	0	0	0	0	0	0	0	0	0	0	0	0	0	0	0	0	0	0	0	0	0	1	0	0	0	0	0	0	0	1	0	0	0	0	0	0	0	0	0	0	0	0	0	0	0
GCF_000504045.1	6580038	4	0	0	0	0	0	0	0	0	0	0	0	0	0	0	0	0	0	0	0	0	0	1	0	0	0	0	0	0	0	0	0	0	0	0	0	0	0	0	0	0	0	0	0	0	0	0	0
GCF_001045685.1	6317050	4	0	0	0	0	0	0	0	0	0	0	0	0	0	0	0	0	0	0	0	0	0	0	0	0	0	0	0	0	0	0	0	0	1	0	0	0	0	0	0	0	0	0	0	0	0	0	0
GCF_001077475.1	6368008	4	0	0	0	0	0	0	0	0	0	0	0	0	0	0	0	0	0	0	0	0	0	0	0	1	0	0	0	0	0	0	0	0	0	0	0	0	0	0	0	0	0	0	0	0	0	0	0
GCF_001457615.1	6316979	4	0	0	0	0	0	0	0	0	0	0	0	0	0	0	0	0	0	0	0	0	0	0	0	0	0	0	0	0	0	0	0	0	1	0	0	0	0	0	0	0	0	0	0	0	0	0	0
GCF_001516105.1	6456866	4	0	0	0	0	0	0	0	0	0	0	0	0	0	0	0	0	0	0	0	0	0	0	0	0	0	0	0	0	0	0	0	0	0	0	0	0	0	0	0	0	0	0	1	0	0	0	0
GCF_001632245.1	7021552	4	0	0	0	0	0	0	0	0	0	0	0	0	0	0	0	0	0	0	0	0	0	0	0	0	0	1	0	0	0	0	0	0	0	0	0	0	0	0	0	0	0	0	0	0	0	0	0
GCF_001900195.1	6213026	4	0	0	0	0	0	0	0	0	0	0	0	0	0	0	0	0	0	0	0	0	0	0	0	0	0	0	0	0	0	0	0	1	1	0	0	0	0	0	0	0	0	0	1	0	0	0	0
GCF_001900225.1	6213029	4	0	0	0	0	0	0	0	0	0	0	0	0	0	0	0	0	0	0	0	0	0	0	0	0	0	0	0	0	0	0	0	1	1	0	0	0	0	0	0	0	0	0	1	0	0	0	0
GCF_001900265.1	6213276	4	0	0	0	0	0	0	0	0	0	0	0	0	0	0	0	0	0	0	0	0	0	0	0	0	0	0	0	0	0	0	0	1	1	0	0	0	0	0	0	0	0	0	1	0	0	0	0
GCF_004102665.1	6383803	4	0	0	0	0	0	0	0	0	0	0	0	0	0	0	0	0	0	0	0	0	0	0	0	0	0	0	0	0	0	0	0	0	0	0	0	0	0	0	0	0	0	0	0	0	0	0	0
GCF_004355125.1	6373139	4	0	0	0	0	0	0	0	0	0	0	0	0	0	0	0	0	0	0	0	0	0	0	0	0	0	0	0	0	0	0	0	1	0	0	0	0	0	0	0	0	0	0	0	0	0	0	0
GCF_004355145.1	6373893	4	0	0	0	0	0	0	0	0	0	0	0	0	0	0	0	0	0	0	0	0	0	0	0	0	0	0	0	0	0	0	0	1	0	0	0	0	0	0	0	0	0	0	0	0	0	0	0
GCF_006364795.1	6792215	4	0	0	0	0	0	0	0	0	0	0	0	0	0	0	0	0	0	0	0	0	0	0	0	0	0	0	0	0	0	0	0	1	1	0	0	0	0	0	0	0	0	0	0	0	0	0	0
GCF_012935295.1	6288195	4	0	0	0	0	0	0	0	0	0	0	0	0	0	0	0	0	0	0	0	0	0	0	0	0	0	0	0	0	0	0	0	0	0	0	0	0	0	0	0	0	0	0	0	0	0	0	0
GCF_013343455.1	6298009	4	0	0	0	0	0	0	0	0	0	0	0	0	0	0	0	0	0	0	0	0	0	0	0	0	0	0	0	0	0	0	0	0	1	0	0	0	0	0	0	0	0	0	0	0	0	0	0
GCF_016105885.1	6660255	4	0	0	0	0	0	0	0	0	0	0	0	0	0	0	0	0	0	0	0	0	0	0	0	0	0	1	0	0	0	0	0	0	0	0	0	0	0	0	0	0	0	0	0	0	0	0	0
GCF_019434135.1	6300755	4	0	0	0	0	0	0	0	0	0	0	0	0	0	0	0	0	0	0	0	0	0	0	0	0	0	0	0	0	0	0	0	0	0	0	0	0	0	0	0	0	0	0	0	0	0	0	0
GCF_020771675.1	7035373	4	0	0	0	0	0	0	0	0	0	0	0	0	0	0	0	0	0	0	0	0	0	0	0	0	0	0	0	0	0	0	0	0	1	0	0	0	0	0	0	0	0	0	0	0	0	0	0
GCF_021166315.2	6323951	4	0	0	0	0	0	0	0	0	0	0	0	0	0	0	0	0	0	0	0	0	0	0	0	0	0	0	0	0	0	0	0	0	1	0	0	0	0	0	0	0	0	0	0	0	1	0	0
GCF_021513395.1	6255746	4	0	0	0	0	0	0	0	0	0	0	0	0	0	0	0	0	0	0	0	0	0	0	0	0	0	0	0	0	0	0	0	0	1	0	0	0	0	0	0	0	0	0	0	0	0	0	0
GCF_021513595.1	6315897	4	0	0	0	0	0	0	0	0	0	0	0	0	0	0	0	0	0	0	0	0	0	0	0	0	0	0	0	0	0	0	0	0	1	0	0	0	0	0	0	0	0	0	0	0	0	0	0
GCF_021513635.1	6315896	4	0	0	0	0	0	0	0	0	0	0	0	0	0	0	0	0	0	0	0	0	0	0	0	0	0	0	0	0	0	0	0	0	1	0	0	0	0	0	0	0	0	0	0	0	0	0	0
GCF_022453765.1	6321272	4	0	0	0	0	0	0	0	0	0	0	0	0	0	0	0	0	0	0	0	0	0	0	0	0	0	1	0	0	0	0	0	0	1	0	0	0	0	0	0	0	0	0	0	0	0	0	0
GCF_022559545.1	6385154	4	0	0	0	1	0	0	0	0	0	0	0	0	0	0	0	0	0	0	0	0	1	0	0	0	0	0	0	0	0	0	0	0	0	0	0	0	0	0	0	0	0	0	0	0	0	0	0
GCF_022870545.1	6277301	4	0	0	0	0	0	0	0	0	0	0	0	0	0	0	0	0	0	0	0	0	0	0	0	0	0	0	0	0	0	0	0	0	0	0	0	0	0	0	0	0	0	0	0	0	0	0	0
GCF_024266805.1	6478686	4	0	0	0	0	0	0	0	0	0	0	0	0	0	0	0	0	0	0	0	0	0	0	0	0	0	0	0	0	0	0	0	0	0	0	0	0	0	0	0	0	0	0	0	0	0	0	0
GCF_024397355.1	6364446	4	0	0	0	0	0	0	0	0	0	0	0	0	0	0	0	0	0	0	1	0	0	0	0	0	0	0	0	0	0	0	0	0	1	0	0	0	0	1	0	0	0	0	0	0	0	0	0
GCF_027570415.1	6203666	4	0	0	0	0	0	1	0	0	0	0	0	0	0	0	0	0	0	0	0	0	0	0	0	0	0	0	0	0	0	0	0	0	1	0	0	0	0	0	0	0	0	0	0	0	0	0	0
GCF_027570495.1	6262103	4	0	0	0	0	0	1	0	0	0	0	0	0	0	0	0	0	0	0	0	0	0	0	0	0	0	0	0	0	0	0	0	0	1	0	0	0	0	0	0	0	0	0	0	0	0	0	0
GCF_027570975.1	6338470	4	0	0	0	0	0	0	0	0	0	0	0	0	0	0	0	0	0	0	0	0	0	0	0	0	0	0	0	0	0	0	0	0	1	0	0	0	0	0	0	0	0	0	0	0	0	0	0
GCF_027571035.1	6305107	4	0	0	0	0	0	0	0	0	0	0	0	0	0	0	0	0	0	0	1	0	0	0	0	0	0	1	0	0	0	0	0	0	0	0	0	0	0	0	0	0	0	0	0	0	0	0	0
GCF_027571115.1	6844349	4	0	0	0	0	0	0	0	0	0	0	0	0	0	0	0	0	0	0	0	0	0	0	0	0	0	0	0	0	0	1	0	0	0	0	0	0	0	1	0	0	0	0	0	0	0	0	0
GCF_027571135.1	6843186	4	0	0	0	0	0	0	0	0	0	0	0	0	0	0	0	0	0	0	0	0	0	0	0	0	0	0	0	0	0	1	0	0	0	0	0	0	0	1	0	0	0	0	0	0	0	0	0
GCF_027594685.1	6553815	4	0	0	1	0	0	0	0	0	0	0	0	0	0	0	0	0	0	0	0	0	0	0	0	0	0	1	0	0	0	0	0	0	0	0	0	0	0	1	0	0	0	0	0	0	0	0	0
GCF_028743595.1	6832199	4	0	0	0	0	0	0	0	0	0	0	0	0	0	0	0	0	0	0	0	0	0	0	0	0	0	0	0	0	0	0	0	1	1	0	0	0	0	0	0	0	0	0	0	0	0	0	0
GCF_030436095.1	6690480	4	0	0	0	0	0	0	0	0	0	0	0	0	0	0	0	0	0	0	0	0	0	0	0	0	0	0	0	0	0	0	0	0	0	0	0	0	0	0	0	0	0	0	1	0	0	0	0
GCF_031218375.1	6670151	4	0	0	0	0	0	0	0	0	0	0	0	0	0	0	0	0	0	0	0	0	0	0	0	0	0	0	0	0	0	0	0	1	0	0	0	0	0	0	0	0	0	0	0	0	0	0	0
GCF_036232285.1	6488851	4	0	0	0	0	0	0	0	0	0	0	0	0	0	0	0	0	0	0	0	0	0	0	0	0	0	0	0	0	0	0	0	0	0	0	0	0	0	0	0	0	0	0	0	0	0	0	0
GCF_036232385.1	6674670	4	0	0	0	0	0	0	0	0	0	0	0	0	0	0	0	0	0	0	0	0	0	0	0	0	0	0	0	0	0	0	0	0	0	0	0	0	0	0	0	0	0	0	0	0	0	0	0
GCF_036232625.1	6539580	4	0	0	0	0	0	0	0	0	0	0	0	0	0	0	0	0	0	0	0	0	0	0	0	0	0	0	0	0	0	0	1	0	1	0	0	0	0	0	0	0	0	0	0	0	0	0	0
GCF_036233155.1	6249695	4	0	0	0	0	0	0	0	0	0	0	0	0	0	0	0	0	0	0	0	1	0	0	0	0	0	0	0	0	0	0	0	0	0	0	0	0	0	0	0	0	0	0	0	0	0	0	0
GCF_037285345.1	6386726	4	0	0	0	0	0	0	0	0	0	0	0	0	0	0	0	0	0	0	0	0	0	0	0	0	0	0	0	0	0	0	0	0	0	0	0	0	0	0	0	0	0	0	0	0	0	0	0
GCF_038431915.1	6885412	4	0	0	0	0	0	0	0	0	0	0	0	0	0	0	0	0	0	0	0	0	0	0	0	0	0	0	0	0	0	0	0	0	1	0	0	0	0	0	0	0	0	0	0	0	0	0	0
GCF_041378935.1	6183266	4	0	0	0	0	0	0	0	0	0	0	0	0	0	0	0	0	0	0	0	0	0	0	0	0	0	0	0	0	0	0	0	0	1	0	0	0	0	0	0	0	0	0	0	0	0	0	0
GCF_041519535.1	6304118	4	0	0	0	0	0	0	0	0	0	0	0	0	0	0	0	1	0	0	0	0	0	0	0	0	0	0	0	0	0	0	0	0	1	0	0	0	0	0	0	0	0	0	0	0	0	0	0
GCF_042187215.1	6373804	4	0	0	0	0	0	0	0	0	0	0	0	0	0	0	0	0	0	0	0	0	0	0	0	0	0	0	0	0	0	0	0	1	0	0	0	0	0	0	0	0	0	0	0	0	0	0	0
GCF_044757535.1	6452400	4	0	0	0	0	0	0	0	0	0	0	0	1	0	0	0	0	0	0	0	0	0	0	0	0	0	0	0	0	0	0	0	1	0	0	0	0	0	0	0	0	0	0	0	0	0	0	0
GCF_044758395.1	6254301	4	0	0	0	0	0	0	0	0	0	0	0	0	0	0	0	0	0	0	0	0	0	0	0	0	0	0	0	0	0	0	0	0	1	0	0	0	0	0	0	0	0	0	0	0	0	0	0
GCF_044758985.1	6356170	4	0	0	0	0	0	0	0	0	0	0	0	0	0	0	0	0	0	0	0	0	0	0	0	0	0	0	0	0	0	0	0	0	0	0	0	0	0	0	0	0	0	0	0	0	0	0	0
GCF_044758995.1	6354499	4	0	0	0	0	0	0	0	0	0	0	0	0	0	0	0	0	0	0	0	0	0	0	0	0	0	0	0	0	0	0	0	0	0	0	0	0	0	0	0	0	0	0	0	0	0	0	0
GCF_045689665.1	6446933	4	0	0	0	0	0	0	0	0	0	0	0	0	0	0	0	0	0	0	0	0	0	0	0	0	0	0	0	0	0	0	0	0	0	0	0	0	0	0	0	0	0	0	0	0	0	0	0
GCF_046042605.1	6301347	4	0	0	0	0	0	0	0	0	0	0	0	0	0	0	0	1	0	0	0	0	1	0	0	0	0	0	0	0	0	0	0	0	0	0	0	0	0	0	0	0	0	0	0	0	0	0	0
GCF_046042615.1	6301445	4	0	0	0	0	0	0	0	0	0	0	0	0	0	0	0	1	0	0	0	0	1	0	0	0	0	0	0	0	0	0	0	0	0	0	0	0	0	0	0	0	0	0	0	0	0	0	0
GCF_046531895.1	6515357	4	0	0	0	0	0	0	0	0	0	0	0	0	0	0	0	0	0	0	0	0	0	0	0	0	0	0	0	0	0	0	0	0	0	0	0	0	0	0	0	0	0	1	0	0	0	0	0
GCF_049564885.1	6363023	4	0	0	0	0	0	0	0	0	0	0	0	0	0	0	0	0	0	0	0	0	0	0	0	0	0	0	0	0	0	0	0	0	0	0	0	0	0	0	0	0	0	0	0	0	0	0	0
GCF_049678235.1	6424108	4	0	0	0	0	0	0	0	0	0	0	0	0	0	0	0	0	0	0	0	0	0	0	0	0	0	0	0	0	0	0	0	0	1	0	0	0	0	0	0	0	0	0	0	0	0	0	0
GCF_049678725.1	6429982	4	0	0	0	0	0	0	0	0	0	0	0	0	0	0	0	0	0	0	0	0	0	0	0	0	0	0	0	0	0	0	0	0	1	0	0	0	0	0	0	0	0	0	0	0	0	0	0
GCF_049679225.1	6331584	4	0	0	0	0	0	0	0	0	0	0	0	0	0	0	0	0	0	0	1	0	0	0	0	0	0	0	0	0	0	0	0	0	1	0	0	0	0	0	0	0	0	0	0	0	0	0	0
GCF_049679295.1	6372003	4	0	0	0	0	0	0	0	0	0	0	0	0	0	0	0	0	0	0	1	0	0	0	0	0	0	0	0	0	0	0	0	0	1	0	0	0	0	0	0	0	0	0	0	0	0	0	0
GCF_049679735.1	6323039	4	0	0	0	0	0	0	0	0	0	0	0	0	0	0	0	0	0	0	1	0	0	0	0	0	0	0	0	0	0	0	0	0	1	0	0	0	0	0	0	0	0	0	0	0	0	0	0
GCF_049680655.1	6424106	4	0	0	0	0	0	0	0	0	0	0	0	0	0	0	0	0	0	0	0	0	0	0	0	0	0	0	0	0	0	0	0	0	1	0	0	0	0	0	0	0	0	0	0	0	0	0	0
GCF_050201305.1	6316153	4	0	0	0	0	0	0	0	0	0	0	0	0	0	0	0	0	0	0	0	0	0	0	0	0	0	0	0	0	0	0	0	0	0	0	0	0	0	0	0	0	0	0	0	0	0	0	0
GCF_050237155.1	6574851	4	0	0	0	0	0	0	0	0	0	0	0	0	0	0	0	0	0	0	0	0	0	0	0	0	0	0	0	0	0	0	0	0	0	0	0	0	0	0	0	0	0	0	0	0	0	0	0
GCF_050243145.1	6343725	4	0	0	0	0	0	0	0	0	0	0	0	0	0	0	0	0	0	0	0	0	0	0	0	0	0	0	0	0	0	0	0	0	1	0	0	0	0	0	0	0	0	0	0	0	0	0	0
GCF_050266315.1	6670990	4	0	0	0	0	0	0	0	0	0	0	0	0	0	0	0	0	0	0	0	0	0	0	0	0	0	0	0	0	0	0	0	0	1	0	0	0	0	0	0	0	0	0	1	0	0	0	0
GCF_050858565.1	6316548	4	0	0	0	0	0	0	0	0	0	0	0	0	0	0	0	0	0	0	0	0	0	0	0	0	0	0	0	0	0	0	0	0	1	0	0	0	0	0	0	0	0	0	0	0	0	0	0
GCF_051015895.1	6378014	4	0	0	0	0	0	0	0	0	0	0	0	0	0	0	0	0	0	0	0	0	0	0	0	0	0	0	0	0	0	0	0	0	0	0	0	0	0	0	0	0	0	0	0	0	0	0	0
GCF_051016005.1	6538014	4	0	0	0	0	0	0	0	0	0	0	0	0	0	0	0	0	0	0	0	0	0	0	0	0	0	0	0	0	0	0	0	0	1	0	0	0	0	0	0	0	0	0	0	1	0	0	0
GCF_051016175.1	6309761	4	0	0	0	0	0	0	0	0	0	0	0	0	0	0	0	0	0	0	0	0	0	0	0	0	0	0	0	0	0	0	0	0	0	0	0	0	0	1	0	0	0	0	0	0	0	0	0
GCF_051125905.1	6499987	4	0	0	0	0	0	0	0	0	0	0	0	0	0	0	0	0	0	0	0	0	0	0	0	0	0	0	0	0	0	0	0	0	1	0	0	0	0	0	0	0	0	0	0	0	0	0	0
GCF_900069025.1	6212531	4	0	0	0	0	0	0	0	0	0	0	0	0	0	0	0	0	0	0	0	0	0	0	0	0	0	0	0	0	0	0	0	1	1	0	0	0	0	0	0	0	0	0	1	0	0	0	0
GCF_900149285.1	6288645	4	0	0	0	0	0	0	0	0	0	0	0	0	0	0	0	0	0	0	0	0	0	0	0	1	0	0	0	0	0	0	0	0	1	0	0	0	0	0	0	0	0	0	0	0	0	0	0
GCF_900636735.1	6766292	4	0	0	0	0	0	0	0	0	0	0	0	0	0	0	0	0	0	0	0	0	0	1	0	0	0	0	0	0	0	0	0	0	1	0	0	0	0	0	0	0	0	0	0	0	0	0	0
GCF_902703215.1	6479881	4	0	0	0	0	0	0	0	0	0	0	0	0	0	0	0	0	0	0	0	0	0	0	0	0	0	0	0	0	0	0	0	0	0	0	0	0	0	0	0	0	0	0	0	0	0	0	0
GCF_904866275.1	6270455	4	0	0	0	0	0	0	0	0	0	0	0	0	0	0	0	0	0	0	0	0	0	0	0	0	0	0	0	0	0	0	0	0	1	0	0	0	0	0	0	0	0	0	0	0	0	0	0
GCF_000006765.1	6264404	3	0	0	0	0	0	0	0	0	0	0	0	0	0	0	0	0	0	0	0	0	0	0	0	0	0	0	0	0	0	0	0	0	0	0	0	0	0	0	0	0	0	0	0	0	0	0	0
GCF_001482325.1	6431911	3	0	0	0	0	0	0	0	0	0	0	0	0	0	0	0	0	0	0	0	0	0	0	0	0	0	0	0	0	0	0	0	0	0	0	0	0	0	0	0	0	0	0	0	0	0	0	0
GCF_001729505.1	6276434	3	0	0	0	0	0	0	0	0	0	0	0	0	0	0	0	0	0	0	0	0	0	0	0	0	0	0	0	0	0	0	0	0	0	0	0	0	0	0	0	0	0	0	0	0	0	0	0
GCF_002753655.1	6621378	3	0	0	0	0	0	0	0	0	0	0	0	0	0	0	0	0	0	0	0	0	0	0	0	0	0	0	0	0	0	0	0	0	1	0	0	0	0	0	0	0	0	0	0	0	0	0	0
GCF_003957825.1	6258491	3	0	0	0	0	0	0	0	0	0	0	0	0	0	0	0	0	0	0	0	0	0	0	0	0	0	0	0	0	0	0	0	0	0	0	0	0	0	0	0	0	0	0	0	0	0	0	0
GCF_004014755.1	6241875	3	0	0	0	0	0	0	0	0	0	0	0	0	0	0	0	0	0	0	0	0	0	0	0	0	0	0	0	0	0	0	0	0	0	0	0	0	0	0	0	0	0	0	0	0	0	0	0
GCF_006364735.1	6263676	3	0	0	0	0	0	0	0	0	0	0	0	0	0	0	0	0	0	0	0	0	0	0	0	0	0	0	0	0	0	0	0	0	0	0	0	0	0	0	0	0	0	0	0	0	0	0	0
GCF_008033725.1	6501414	3	0	0	0	0	0	0	0	0	0	0	0	0	0	0	0	0	0	0	0	0	0	0	0	0	0	0	0	0	0	0	0	0	1	0	0	0	0	0	0	0	0	0	1	0	0	0	0
GCF_008033745.1	6481697	3	0	0	0	0	0	0	0	0	0	0	0	0	0	0	0	0	0	0	0	0	0	0	0	0	0	0	0	0	0	0	0	0	1	0	0	0	0	0	0	0	0	0	1	0	0	0	0
GCF_008033765.1	6486336	3	0	0	0	0	0	0	0	0	0	0	0	0	0	0	0	0	0	0	0	0	0	0	0	0	0	0	0	0	0	0	0	0	1	0	0	0	0	0	0	0	0	0	1	0	0	0	0
GCF_009911735.1	6397159	3	0	0	1	0	0	0	0	0	0	0	0	0	0	0	0	0	0	0	1	0	0	0	0	0	0	0	0	0	0	0	0	0	1	0	0	0	0	0	0	0	0	0	0	0	0	0	0
GCF_013201095.1	6543892	3	0	0	0	0	0	0	0	0	0	0	0	0	0	0	0	0	0	0	0	0	0	0	0	0	0	0	0	0	0	0	0	0	0	0	0	0	0	0	0	0	0	0	0	0	0	0	0
GCF_013305765.1	6275136	3	0	0	0	0	0	0	0	0	0	0	0	0	0	0	0	0	0	0	0	0	0	0	0	0	0	0	0	0	0	0	0	0	0	0	0	0	0	0	0	0	0	0	0	0	0	0	0
GCF_013305815.1	6266737	3	0	0	0	0	0	0	0	0	0	0	0	0	0	0	0	0	0	0	0	0	0	0	0	0	0	0	0	0	0	0	0	0	0	0	0	0	0	0	0	0	0	0	0	0	0	0	0
GCF_013305845.1	6275114	3	0	0	0	0	0	0	0	0	0	0	0	0	0	0	0	0	0	0	0	0	0	0	0	0	0	0	0	0	0	0	0	0	0	0	0	0	0	0	0	0	0	0	0	0	0	0	0
GCF_013343535.1	6394923	3	0	0	0	0	0	0	0	0	0	0	0	0	0	0	0	0	0	0	0	0	0	0	0	0	0	0	0	0	0	0	0	0	1	0	0	0	0	0	0	0	0	0	0	0	0	0	0
GCF_014490645.1	6550149	3	0	0	0	0	0	0	0	0	0	0	0	0	0	0	0	0	0	0	0	0	0	0	0	0	0	1	0	0	0	0	0	0	0	0	0	0	0	0	0	0	0	0	0	0	0	0	0
GCF_014930935.1	6229397	3	0	0	0	0	0	0	0	0	0	0	0	0	0	0	0	0	0	0	0	0	0	0	0	0	0	0	0	0	0	0	0	0	0	0	0	0	0	0	0	0	0	0	0	0	0	0	0
GCF_016107485.1	6275467	3	0	0	0	0	0	0	0	0	0	0	0	0	0	0	0	0	0	0	0	0	0	0	0	0	0	0	0	0	0	0	0	0	0	0	0	0	0	0	0	0	0	0	0	0	0	0	0
GCF_021460035.1	6275172	3	0	0	0	0	0	0	0	0	0	0	0	0	0	0	0	0	0	0	0	0	0	0	0	0	0	0	0	0	0	0	0	0	0	0	0	0	0	0	0	0	0	0	0	0	0	0	0
GCF_021513675.1	6407559	3	0	0	0	1	0	0	0	0	0	0	0	0	0	0	0	0	0	0	0	0	0	0	0	0	0	0	0	0	0	0	0	0	0	0	0	0	0	1	0	0	0	0	0	0	0	0	0
GCF_022213165.2	6216913	3	0	0	0	0	0	0	0	0	0	0	0	0	0	0	0	0	0	0	0	0	0	0	0	0	0	0	0	0	0	0	0	0	0	0	0	0	0	0	0	0	0	0	0	0	0	0	0
GCF_022670795.1	6534898	3	0	0	0	0	0	0	0	0	0	0	0	0	0	0	0	0	0	0	0	0	0	0	0	0	0	0	0	0	0	0	0	0	0	0	0	0	0	0	1	0	0	0	0	0	0	0	0
GCF_022870025.1	6263669	3	0	0	0	0	0	0	0	0	0	0	0	0	0	0	0	0	0	0	0	0	0	0	0	0	0	0	0	0	0	0	0	0	0	0	0	0	0	0	0	0	0	0	0	0	0	0	0
GCF_024126335.1	6276485	3	0	0	0	0	0	0	0	0	0	0	0	0	0	0	0	0	0	0	0	0	0	0	0	0	0	0	0	0	0	0	0	0	0	0	0	0	0	0	0	0	0	0	0	0	0	0	0
GCF_024126355.1	6217942	3	0	0	0	0	0	0	0	0	0	0	0	0	0	0	0	0	0	0	0	0	0	0	0	0	0	0	0	0	0	0	0	0	0	0	0	0	0	0	0	0	0	0	0	0	0	0	0
GCF_024760445.1	6258289	3	0	0	0	0	0	0	0	0	0	0	0	0	0	0	0	0	0	0	0	0	0	0	0	0	0	0	0	0	0	0	0	0	0	0	0	0	0	0	0	0	0	0	0	0	0	0	0
GCF_025021565.1	6275471	3	0	0	0	0	0	0	0	0	0	0	0	0	0	0	0	0	0	0	0	0	0	0	0	0	0	0	0	0	0	0	0	0	0	0	0	0	0	0	0	0	0	0	0	0	0	0	0
GCF_025021745.1	6264447	3	0	0	0	0	0	0	0	0	0	0	0	0	0	0	0	0	0	0	0	0	0	0	0	0	0	0	0	0	0	0	0	0	0	0	0	0	0	0	0	0	0	0	0	0	0	0	0
GCF_025244965.1	6265529	3	0	0	0	0	0	0	0	0	0	0	0	0	0	0	0	0	0	0	0	0	0	0	0	0	0	0	0	0	0	0	0	0	0	0	0	0	0	0	0	0	0	0	0	0	0	0	0
GCF_025263585.1	6260102	3	0	0	0	0	0	0	0	0	0	0	0	0	0	0	0	0	0	0	0	0	0	0	0	0	0	0	0	0	0	0	0	0	0	0	0	0	0	0	0	0	0	0	0	0	0	0	0
GCF_025263605.1	6245940	3	0	0	0	0	0	0	0	0	0	0	0	0	0	0	0	0	0	0	0	0	0	0	0	0	0	0	0	0	0	0	0	0	0	0	0	0	0	0	0	0	0	0	0	0	0	0	0
GCF_025263705.1	6251522	3	0	0	0	0	0	0	0	0	0	0	0	0	0	0	0	0	0	0	0	0	0	0	0	0	0	0	0	0	0	0	0	0	0	0	0	0	0	0	0	0	0	0	0	0	0	0	0
GCF_025452135.1	6264404	3	0	0	0	0	0	0	0	0	0	0	0	0	0	0	0	0	0	0	0	0	0	0	0	0	0	0	0	0	0	0	0	0	0	0	0	0	0	0	0	0	0	0	0	0	0	0	0
GCF_025985465.1	6275467	3	0	0	0	0	0	0	0	0	0	0	0	0	0	0	0	0	0	0	0	0	0	0	0	0	0	0	0	0	0	0	0	0	0	0	0	0	0	0	0	0	0	0	0	0	0	0	0
GCF_027171385.1	6508614	3	0	0	0	0	0	0	0	0	0	0	0	0	0	0	0	0	0	0	0	0	0	0	0	0	0	0	0	0	0	0	0	0	0	0	0	0	0	0	0	0	0	0	0	0	0	0	0
GCF_027570775.1	6289320	3	0	0	0	0	0	0	0	0	0	0	0	0	0	0	0	0	0	0	0	0	0	0	0	0	0	0	0	0	0	0	0	0	0	0	0	0	0	0	0	0	0	0	0	0	0	0	0
GCF_027570915.1	6292498	3	0	0	0	0	0	0	0	0	0	0	0	0	0	0	0	0	0	0	0	0	0	0	0	0	0	0	0	0	0	0	0	0	0	0	0	0	0	0	0	0	0	0	0	0	0	0	0
GCF_029961385.1	6475465	3	0	0	0	0	0	0	0	0	0	0	0	0	0	0	0	0	0	0	0	0	0	0	0	0	0	0	0	0	0	0	0	0	1	0	0	0	0	0	0	0	0	0	0	0	0	0	0
GCF_029961405.1	6474081	3	0	0	0	0	0	0	0	0	0	0	0	0	0	0	0	0	0	0	0	0	0	0	0	0	0	0	0	0	0	0	0	0	1	0	0	0	0	0	0	0	0	0	0	0	0	0	0
GCF_029961425.1	6489094	3	0	0	0	0	0	0	0	0	0	0	0	0	0	0	0	0	0	0	0	0	0	0	0	0	0	0	0	0	0	0	0	0	1	0	0	0	0	0	0	0	0	0	0	0	0	0	0
GCF_030444595.1	6264393	3	0	0	0	0	0	0	0	0	0	0	0	0	0	0	0	0	0	0	0	0	0	0	0	0	0	0	0	0	0	0	0	0	0	0	0	0	0	0	0	0	0	0	0	0	0	0	0
GCF_030444635.1	6264388	3	0	0	0	0	0	0	0	0	0	0	0	0	0	0	0	0	0	0	0	0	0	0	0	0	0	0	0	0	0	0	0	0	0	0	0	0	0	0	0	0	0	0	0	0	0	0	0
GCF_030444655.1	6264189	3	0	0	0	0	0	0	0	0	0	0	0	0	0	0	0	0	0	0	0	0	0	0	0	0	0	0	0	0	0	0	0	0	0	0	0	0	0	0	0	0	0	0	0	0	0	0	0
GCF_030444675.1	6264426	3	0	0	0	0	0	0	0	0	0	0	0	0	0	0	0	0	0	0	0	0	0	0	0	0	0	0	0	0	0	0	0	0	0	0	0	0	0	0	0	0	0	0	0	0	0	0	0
GCF_032252955.1	6468200	3	0	0	0	0	0	0	0	0	0	0	0	0	0	0	0	0	0	0	0	0	0	0	0	0	0	0	0	0	0	0	0	0	0	0	0	0	0	0	0	0	0	0	0	0	0	0	0
GCF_033392255.1	6275358	3	0	0	0	0	0	0	0	0	0	0	0	0	0	0	0	0	0	0	0	0	0	0	0	0	0	0	0	0	0	0	0	0	0	0	0	0	0	0	0	0	0	0	0	0	0	0	0
GCF_033393195.1	6274395	3	0	0	0	0	0	0	0	0	0	0	0	0	0	0	0	0	0	0	0	0	0	0	0	0	0	0	0	0	0	0	0	0	0	0	0	0	0	0	0	0	0	0	0	0	0	0	0
GCF_033394235.1	6270416	3	0	0	0	0	0	0	0	0	0	0	0	0	0	0	0	0	0	0	0	0	0	0	0	0	0	0	0	0	0	0	0	0	0	0	0	0	0	0	0	0	0	0	0	0	0	0	0
GCF_033395015.1	6310317	3	0	0	0	0	0	0	0	0	0	0	0	0	0	0	0	0	0	0	0	0	0	0	0	0	0	0	0	0	0	0	0	0	0	0	0	0	0	0	0	0	0	0	0	0	0	0	0
GCF_035966595.2	6274523	3	0	0	0	0	0	0	0	0	0	0	0	0	0	0	0	0	0	0	0	0	0	0	0	0	0	0	0	0	0	0	0	0	0	0	0	0	0	0	0	0	0	0	0	0	0	0	0
GCF_036232495.1	6355885	3	0	0	0	0	0	0	0	0	0	0	0	0	0	0	0	0	0	0	0	0	0	0	0	0	0	0	0	0	0	0	0	0	0	0	0	0	0	0	0	0	0	0	0	0	0	0	0
GCF_036232565.1	6667486	3	0	0	0	0	0	0	0	0	0	0	0	0	0	0	0	0	0	0	0	0	0	0	0	0	0	0	0	0	0	0	0	0	1	0	0	0	0	0	0	0	0	0	0	0	0	0	0
GCF_036233315.1	6811095	3	0	0	0	0	0	0	0	0	0	0	0	0	0	0	0	0	0	0	0	0	0	0	0	0	0	0	0	0	0	0	0	0	0	0	0	0	0	0	0	0	0	0	0	0	0	0	0
GCF_036233735.1	6441832	3	0	0	0	0	0	0	0	0	0	0	0	0	0	0	0	0	0	0	0	0	0	0	0	1	0	0	0	0	0	0	0	0	1	0	0	0	0	0	0	0	0	0	0	0	0	0	0
GCF_036237015.1	6510093	3	0	0	0	0	0	0	0	0	0	0	0	0	0	0	0	0	0	0	0	0	0	0	0	0	0	0	0	0	0	0	0	0	0	0	0	0	0	0	0	0	0	0	0	0	0	0	0
GCF_036237075.1	6355870	3	0	0	0	0	0	0	0	0	0	0	0	0	0	0	0	0	0	0	0	0	0	0	0	0	0	0	0	0	0	0	0	0	0	0	0	0	0	0	0	0	0	0	0	0	0	0	0
GCF_037914935.1	6275045	3	0	0	0	0	0	0	0	0	0	0	0	0	0	0	0	0	0	0	0	0	0	0	0	0	0	0	0	0	0	0	0	0	0	0	0	0	0	0	0	0	0	0	0	0	0	0	0
GCF_038396855.1	6497418	3	0	0	0	0	0	0	0	0	0	0	0	0	0	0	0	0	0	0	0	0	0	0	0	0	0	0	0	0	0	0	1	0	0	0	0	0	0	0	0	0	0	0	0	0	0	0	0
GCF_038397815.1	6428706	3	0	0	0	0	0	0	0	0	0	0	0	0	0	0	0	0	0	0	0	0	0	0	0	0	0	0	0	0	0	0	0	0	0	0	0	0	0	0	0	0	0	0	0	0	0	0	0
GCF_039904215.1	6268401	3	0	0	0	0	0	0	0	0	0	0	0	0	0	0	0	0	0	0	0	0	0	0	0	0	0	0	0	0	0	0	0	0	0	0	0	0	0	0	0	0	0	0	0	0	0	0	0
GCF_039919425.1	6275199	3	0	0	0	0	0	0	0	0	0	0	0	0	0	0	0	0	0	0	0	0	0	0	0	0	0	0	0	0	0	0	0	0	0	0	0	0	0	0	0	0	0	0	0	0	0	0	0
GCF_039921825.1	6281640	3	0	0	0	0	0	0	0	0	0	0	0	0	0	0	0	0	0	0	0	0	0	0	0	0	0	0	0	0	0	0	0	0	0	0	0	0	0	0	0	0	0	0	0	0	0	0	0
GCF_039924275.1	6274003	3	0	0	0	0	0	0	0	0	0	0	0	0	0	0	0	0	0	0	0	0	0	0	0	0	0	0	0	0	0	0	0	0	0	0	0	0	0	0	0	0	0	0	0	0	0	0	0
GCF_040008295.1	6275453	3	0	0	0	0	0	0	0	0	0	0	0	0	0	0	0	0	0	0	0	0	0	0	0	0	0	0	0	0	0	0	0	0	0	0	0	0	0	0	0	0	0	0	0	0	0	0	0
GCF_042465075.1	6263052	3	0	0	0	0	0	0	0	0	0	0	0	0	0	0	0	0	0	0	0	0	0	0	0	0	0	0	0	0	0	0	0	0	0	0	0	0	0	0	0	0	0	0	0	0	0	0	0
GCF_043584765.1	6261424	3	0	0	0	0	0	0	0	0	0	0	0	0	0	0	0	0	0	0	0	0	0	0	0	0	0	0	0	0	0	0	0	0	0	0	0	0	0	0	0	0	0	0	0	0	0	0	0
GCF_045278155.1	6410639	3	0	0	0	0	0	0	0	0	0	0	0	0	0	0	0	0	0	0	1	0	0	0	0	0	0	0	0	0	0	0	0	0	0	0	0	0	0	0	0	0	0	0	0	0	0	0	0
GCF_046042635.1	6216926	3	0	0	0	0	0	0	0	0	0	0	0	0	0	0	0	0	0	0	0	0	0	0	0	0	0	0	0	0	0	0	0	0	0	0	0	0	0	0	0	0	0	0	0	0	0	0	0
GCF_046042665.1	6259812	3	0	0	0	0	0	0	0	0	0	0	0	0	0	0	0	0	0	0	0	0	0	0	0	0	0	0	0	0	0	0	0	0	0	0	0	0	0	0	0	0	0	0	0	0	0	0	0
GCF_046529525.1	6275467	3	0	0	0	0	0	0	0	0	0	0	0	0	0	0	0	0	0	0	0	0	0	0	0	0	0	0	0	0	0	0	0	0	0	0	0	0	0	0	0	0	0	0	0	0	0	0	0
GCF_049566005.1	6296766	3	0	0	0	0	0	0	0	0	0	0	0	0	0	0	0	0	0	0	0	0	0	0	0	0	0	0	0	0	0	0	0	0	1	0	0	0	0	0	0	0	0	0	0	0	0	0	0
GCF_049680245.1	6272573	3	0	0	0	0	0	0	0	0	0	0	0	0	0	0	0	0	0	0	0	0	0	0	0	0	0	0	0	0	0	0	0	1	1	0	0	0	0	0	0	0	0	1	0	0	0	0	0
GCF_049680315.1	6272682	3	0	0	0	0	0	0	0	0	0	0	0	0	0	0	0	0	0	0	0	0	0	0	0	0	0	0	0	0	0	0	0	1	1	0	0	0	0	0	0	0	0	1	0	0	0	0	0
GCF_049913065.1	6264404	3	0	0	0	0	0	0	0	0	0	0	0	0	0	0	0	0	0	0	0	0	0	0	0	0	0	0	0	0	0	0	0	0	0	0	0	0	0	0	0	0	0	0	0	0	0	0	0
GCF_050498615.1	6275468	3	0	0	0	0	0	0	0	0	0	0	0	0	0	0	0	0	0	0	0	0	0	0	0	0	0	0	0	0	0	0	0	0	0	0	0	0	0	0	0	0	0	0	0	0	0	0	0
GCF_050569955.1	6264427	3	0	0	0	0	0	0	0	0	0	0	0	0	0	0	0	0	0	0	0	0	0	0	0	0	0	0	0	0	0	0	0	0	0	0	0	0	0	0	0	0	0	0	0	0	0	0	0
GCF_050920845.1	6229036	3	0	0	0	0	0	0	0	0	0	0	0	0	0	0	0	0	0	0	0	0	0	0	0	0	0	0	0	0	0	0	0	0	1	0	0	0	0	0	0	0	0	0	0	0	0	0	0
GCF_900070375.1	6276469	3	0	0	0	0	0	0	0	0	0	0	0	0	0	0	0	0	0	0	0	0	0	0	0	0	0	0	0	0	0	0	0	0	0	0	0	0	0	0	0	0	0	0	0	0	0	0	0
GCF_000359505.1	6421010	2	0	0	0	0	0	0	0	0	0	0	0	0	0	0	0	0	0	0	0	0	0	0	0	0	0	0	0	0	0	0	0	0	0	0	0	0	0	0	0	0	0	0	0	0	0	1	0
GCF_001606045.1	6370730	2	0	0	0	0	0	0	0	0	0	0	0	0	0	0	0	0	0	0	0	0	0	0	0	0	0	0	0	0	0	0	1	0	0	0	0	0	0	0	0	0	0	0	0	0	0	0	0
GCF_024089395.1	6014899	2	0	0	0	0	0	0	0	0	0	0	0	0	0	0	0	0	0	0	0	0	0	0	0	0	0	0	0	0	0	0	0	0	0	0	0	0	0	0	0	0	0	0	0	0	0	0	0
GCF_027571215.1	6236756	2	0	0	0	0	0	0	0	0	0	0	0	0	0	0	0	0	0	0	0	0	0	0	0	0	0	0	0	0	0	0	0	0	0	0	0	0	0	0	0	0	0	0	0	0	0	0	0
GCF_033228545.1	6649036	2	0	0	0	0	0	0	0	0	0	0	0	0	0	0	0	0	0	0	0	0	0	0	0	0	0	0	0	0	0	0	0	0	1	0	0	0	0	0	0	0	0	0	0	0	0	0	0
GCF_038069335.1	6199891	2	0	0	0	0	0	0	0	0	0	0	0	0	0	0	0	0	0	0	0	0	0	0	0	0	0	0	0	0	0	0	0	0	1	0	0	0	0	0	0	0	1	0	0	0	0	0	0
GCF_043226835.1	6256232	2	0	0	0	0	0	0	0	0	0	0	0	0	0	0	0	0	0	0	0	0	0	0	0	0	0	0	0	0	0	0	0	1	0	0	0	0	0	0	0	0	0	0	0	0	0	0	0
GCF_045999305.1	6266148	2	0	0	0	0	0	0	0	0	0	0	0	0	0	0	0	0	0	0	0	0	0	0	0	0	0	0	0	0	0	0	0	0	1	0	0	0	0	0	0	0	0	0	0	0	0	0	0
GCF_050241225.1	6359292	2	0	0	0	0	0	0	0	0	0	0	0	0	0	0	0	0	0	0	0	0	0	0	0	0	0	0	0	0	0	0	0	0	0	0	0	0	0	0	0	0	0	0	0	0	0	0	0
GCF_050908545.1	6421080	2	0	0	0	0	0	0	0	0	0	0	0	0	0	0	0	0	0	0	0	0	0	0	0	0	0	0	0	0	0	0	0	0	0	0	0	0	0	0	0	0	0	1	0	0	0	0	0
GCF_051015855.1	6408360	2	0	0	0	0	0	0	0	0	0	0	0	0	0	0	0	0	0	0	0	0	0	0	0	0	0	0	0	0	0	0	0	0	0	0	0	0	0	0	0	0	0	0	0	0	0	0	0
GCF_040580825.1	6233945	1	0	0	0	0	0	0	0	0	0	0	0	0	0	0	0	0	0	0	0	0	0	0	0	0	0	0	0	0	0	0	0	0	0	0	0	0	0	0	0	0	0	0	0	0	0	0	0
GCF_040581105.1	6272210	1	0	0	0	0	0	0	0	0	0	0	0	0	0	0	0	0	0	0	0	0	0	0	0	0	0	0	0	0	0	0	0	0	0	0	0	0	0	0	0	0	0	0	0	0	0	0	0
GCF_040581215.1	6233938	1	0	0	0	0	0	0	0	0	0	0	0	0	0	0	0	0	0	0	0	0	0	0	0	0	0	0	0	0	0	0	0	0	0	0	0	0	0	0	0	0	0	0	0	0	0	0	0
GCF_044757525.1	6241720	1	0	0	0	0	0	0	0	0	0	0	0	0	0	0	0	0	0	0	0	0	0	0	0	0	0	0	0	0	0	0	0	0	0	0	0	0	0	0	0	0	0	0	0	0	0	1	0
[truncated: 139 more columns]

## Sheet: Table S2
Supplementary Table 2. Features of clinical isolates of P. aeruginosa used in this work, including defense system presence.
Strain	Used for	Relevant genotypes and/or characteristics	Antibiotic resistance									Defense system matrix
			Piperacillin	Piperacillin/tazobactam	Cefepime	Meropenem	Imipenem	Ciprofloxacin	Tobramycin	Amikacin	Colistin	No. defense systems	6A_MBL	AbiD	AbiE	AbiZ	Avs_V	Belisama	Borvo	BREX Type I	BREX Type II	BREX Type III	BstA	Bunzi	CBASS Type I	CBASS Type II	CBASS Type III	CoCoNut Type II	CoCoNut Type III-A	CRISPR-Cas Type I-E	CRISPR-Cas Type I-F	CRISPR-Cas Type IV-E	DarTG	dCTPdeaminase	DISARM Type I	Dpd	DRT Type II	DRT9	Druantia Type I	Druantia Type II	Druantia Type III	DS-1	DS-11	DS-14	DS-16	DS-19	DS-2	DS-24	DS-32
Pea50	Phage characterization	Clinical strains isolated from sputum of tracheostomy patients	S	R	S	S	S	S	S	S	S	20	0	0	0	0	0	0	0	0	0	0	0	0	0	1	1	0	0	0	0	0	0	0	0	0	0	0	0	0	0	0	0	0	0	0	0	0	0
Pea89	Phage characterization	Clinical strains isolated from sputum of tracheostomy patients	S	S	S	S	S	S	S	S	S	20	0	0	0	0	0	0	0	0	0	0	0	0	0	1	1	0	0	0	0	0	0	0	0	0	0	0	0	0	0	0	0	0	0	0	0	0	0
Pea8	Phage characterization	Clinical strains isolated from sputum of pneumonia patients	S	S	S	S	S	S	S	S	S	19	0	0	0	0	0	0	0	0	0	0	0	0	0	0	0	1	0	0	1	0	0	0	0	0	0	0	0	0	0	0	0	0	0	0	0	0	0
Pea47	Phage characterization	Clinical strains isolated from sputum of pneumonia patients	S	S	S	S	S	S	S	S	S	19	0	0	0	0	0	0	0	0	0	0	0	0	0	0	0	1	0	0	1	0	0	0	0	0	0	0	0	0	0	0	0	0	0	0	0	0	0
Pea28	Phage characterization	Clinical strains isolated from wounds of patients with postoperative wound infections	S	S	S	S	S	S	S	S	S	18	1	0	0	0	0	0	0	1	0	0	0	0	0	0	1	1	0	0	0	0	0	0	0	0	0	0	0	0	0	1	0	0	0	0	0	0	0
Pea288	Phage characterization	Clinical strains isolated from sputum of pneumonia patients	S	S	S	R	R	R	R	S	S	18	0	0	1	0	0	0	0	0	0	0	0	0	0	1	1	0	0	0	1	0	0	0	0	0	0	0	0	0	0	0	0	0	0	0	0	0	0
Pea12	Phage characterization	Clinical strains isolated from wounds of chronic skin ulcer	S	S	S	S	S	S	S	S	S	17	0	0	0	0	0	0	0	0	0	0	0	0	1	0	1	0	0	0	1	1	0	0	0	0	0	0	0	0	0	0	0	0	0	0	0	0	0
Pea23	Phage characterization	Clinical strains isolated from urine of pneumonia patients	S	S	S	S	R	S	S	S	S	17	0	0	0	0	0	0	0	0	0	0	0	0	0	1	0	1	0	0	0	0	0	0	0	0	0	0	0	0	1	0	0	0	0	0	0	0	0
Pea52	Phage characterization	Clinical strains isolated from sputum of pneumonia patients	R	R	R	R	R	R	R	R	S	16	1	0	0	0	0	0	0	0	0	0	0	0	0	0	0	1	1	0	0	0	1	0	0	0	0	0	0	0	1	0	0	0	0	1	0	0	0
Pea37	Phage characterization	Clinical strains isolated from sputum of pneumonia patients	R	R	S	S	S	S	S	S	S	15	0	0	0	0	0	0	0	0	0	0	0	0	1	0	1	0	0	0	1	1	0	0	0	0	0	0	0	0	0	0	0	0	0	0	0	0	0
Pea46	Phage characterization	Clinical strains isolated from sputum of pneumonia patients	R	R	S	S	I	I	S	S	S	15	0	0	0	0	0	0	0	0	0	0	0	0	0	0	0	0	0	0	0	0	0	0	0	0	0	1	0	0	0	0	0	0	0	0	0	0	1
Pea11	Phage characterization	Clinical strains isolated from secretions of burn patients	S	S	S	R	I	S	S	S	S	15	0	0	0	0	0	0	0	0	0	0	0	0	0	1	1	0	0	0	1	0	0	0	0	0	0	0	0	0	0	0	0	0	0	0	0	0	0
Pea21	Phage characterization	Clinical strains isolated from wounds of burn patients	S	I	S	R	I	S	S	S	S	15	0	0	0	0	0	0	0	0	0	0	0	0	0	1	1	0	0	0	1	0	0	0	0	0	0	0	0	0	0	0	0	0	0	0	0	0	0
Pea9	Phage characterization	Clinical strains isolated from bronchoalveolar lavage fluid of pneumonia patients	S	S	S	S	S	R	S	S	S	14	0	0	0	0	0	0	0	0	0	0	0	0	0	1	0	1	0	0	0	0	0	0	0	0	0	0	0	0	1	0	0	0	0	0	0	0	0
Pea14	Phage characterization	Clinical strains isolated from sputum of pneumonia patients	R	R	R	S	S	S	R	R	S	14	0	0	0	0	0	0	0	0	0	0	0	0	1	0	0	1	0	0	1	0	0	0	0	0	0	0	0	0	1	0	0	0	0	0	0	0	0
Pea35	Phage characterization	Clinical strains isolated from sputum of pneumonia patients	S	S	S	S	S	S	S	S	S	14	0	1	2	0	0	0	0	0	0	0	0	0	1	0	0	1	0	0	0	0	0	0	0	0	0	0	0	0	1	0	0	0	0	0	0	0	0
Pea41	Phage characterization	Clinical strains isolated from bronchoalveolar lavage fluid of pneumonia patients	S	S	S	S	I	R	S	S	S	14	0	0	0	0	0	0	0	0	0	0	0	0	0	1	0	1	0	0	0	0	0	0	0	0	0	0	0	0	1	0	0	0	0	0	0	0	0
Pea308	Phage characterization	Clinical strains isolated from airway of patients with cystic fibrosis	S	S	R	S	I	S	S	S	S	14	0	0	0	0	0	0	0	0	0	0	0	0	0	0	1	0	0	0	0	0	0	0	0	0	0	1	0	0	0	0	0	0	0	0	0	0	1
Pea16	Phage characterization	Clinical strains isolated from abdominal drainage fluid of patients after liver rupture surgery	S	S	S	S	S	S	S	S	S	13	0	0	0	0	0	0	0	0	0	1	0	0	0	1	1	0	0	0	0	0	0	0	0	0	0	0	0	0	0	0	0	0	0	0	0	0	0
Pea10	Phage characterization	Clinical strains isolated from sputum of pneumonia patients	R	R	S	R	S	R	S	S	S	12	0	0	0	0	0	0	1	0	0	0	0	0	0	0	0	0	0	0	1	0	1	0	0	0	1	0	0	0	0	0	0	0	0	0	0	0	1
Pea38	Phage characterization	Clinical strains isolated from sputum of patients with esophageal cancer	S	S	S	S	R	S	S	S	S	12	0	0	0	0	0	0	1	0	0	0	0	0	0	0	0	0	0	0	1	0	1	0	0	0	1	0	0	0	0	0	0	0	0	0	0	0	1
Pea307	Phage characterization	Clinical strains isolated from sputum of pneumonia patients	S	S	S	R	R	I	S	S	S	12	0	0	0	0	0	0	0	0	0	0	0	0	0	0	0	1	0	0	0	0	0	0	0	0	0	0	0	0	1	0	0	0	0	0	0	0	0
Pea294	Phage characterization	Clinical strains isolated from sputum of pneumonia patients	R	R	R	R	R	R	R	S	S	12	0	0	0	1	0	0	0	0	0	0	0	0	0	0	1	0	0	0	1	0	0	0	0	0	0	0	0	0	0	0	0	0	0	0	0	0	0
Pea56	Phage characterization	Clinical strains isolated from urine of diabetic patients	R	R	I	S	S	S	S	S	S	12	0	0	0	0	0	0	0	0	0	0	0	0	0	0	0	0	0	0	0	0	0	0	0	0	0	1	0	0	0	0	0	0	0	0	0	0	1
Pea20	Phage characterization	Clinical strains isolated from wounds of vulvar squamous cell carcinoma patients	S	I	S	S	I	S	S	S	S	11	0	1	0	0	0	0	0	0	0	0	0	0	0	0	0	1	0	0	0	0	0	0	0	0	0	0	0	0	1	0	0	0	0	0	0	0	0
Pea127	Phage characterization	Clinical strains isolated from oral ulcer swabs of patients with oral infection	S	S	S	S	S	S	R	R	R	11	0	0	0	0	0	0	0	0	0	0	0	0	0	0	0	0	0	1	0	0	0	0	0	0	0	0	1	0	0	0	0	1	0	0	0	0	0
Pea53	Phage characterization	Clinical strains isolated from sputum of pneumonia patients	S	S	S	S	S	R	R	R	R	11	0	0	0	0	0	0	0	0	0	0	0	0	0	0	0	0	0	1	0	0	0	0	0	0	0	0	1	0	0	0	0	1	0	0	0	0	0
Pea82	Phage characterization	Clinical strains isolated from wounds of patients with postoperative recurrence of breast cancer	S	S	S	S	S	S	S	S	S	11	0	0	0	0	0	0	0	0	0	0	0	0	0	0	0	0	0	0	0	0	0	0	0	0	0	1	0	0	0	0	0	0	0	0	0	0	1
Pea42	Phage characterization	Clinical strains isolated from sputum of pneumonia patients	R	R	I	I	S	R	R	S	S	10	0	0	0	0	0	0	0	0	0	1	0	0	0	1	0	1	0	0	1	0	0	0	0	0	0	0	0	0	1	0	0	0	0	1	0	0	0
Pea310	Phage characterization	Clinical strains isolated from sputum of pneumonia patients	I	S	S	S	S	S	S	S	S	10	0	0	0	0	0	0	0	0	0	0	0	0	0	0	0	0	0	0	1	0	1	0	0	0	0	0	0	0	0	0	0	0	0	0	1	0	0
Pea85	Phage characterization	Clinical strains isolated from abdominal drainage fluid of patients with cardia cancer	S	S	S	R	R	R	R	S	S	10	0	0	0	0	0	0	0	0	0	1	0	0	0	1	0	1	0	0	1	0	0	0	0	0	0	0	0	0	1	0	0	0	0	1	0	0	0
Pea91	Phage characterization	Clinical strains isolated from bronchoalveolar lavage fluid of pneumonia patients	R	R	S	R	R	R	R	S	S	10	0	0	0	0	0	0	0	0	0	1	0	0	0	1	0	1	0	0	1	0	0	0	0	0	0	0	0	0	1	0	0	0	0	1	0	0	0
Pea31	Phage characterization	Clinical strains isolated from burn wounds of patients	R	R	R	R	R	R	R	R	S	9	0	0	0	0	0	0	0	0	0	0	0	1	0	0	0	0	0	0	0	0	0	0	0	0	0	0	0	0	0	0	0	0	0	0	0	0	0
Pea2	Phage characterization	Clinical strains isolated from burn wounds of patients	R	R	R	R	R	R	R	R	S	9	0	0	0	0	0	0	0	0	0	0	0	1	0	0	0	0	0	0	0	0	0	0	0	0	0	0	0	0	0	0	0	0	0	0	0	0	0
Pea67	Phage characterization	Clinical strains isolated from wounds of burn patients	R	R	R	R	R	R	R	R	S	9	0	0	0	0	0	0	0	0	0	0	0	1	0	0	0	0	0	0	0	0	0	0	0	0	0	0	0	0	0	0	0	0	0	0	0	0	0
Pea18	Phage characterization	Clinical strains isolated from pelvic drainage tubes of patients with enteric fistula	R	S	S	S	S	S	S	S	S	8	0	0	0	0	0	0	0	0	1	0	0	0	0	0	0	0	0	0	1	0	0	0	0	0	0	0	0	0	0	0	0	0	0	0	0	0	0
Pea24	Phage characterization	Clinical strains isolated from sputum of pneumonia patients	R	R	R	S	S	R	R	R	S	8	0	0	0	0	0	0	0	1	0	0	0	0	0	0	0	0	0	0	0	0	0	0	0	0	0	0	0	0	0	0	0	0	0	0	0	0	0
Pea25	Phage characterization	Clinical strains isolated from wound of patients with axillary lymphoma	S	S	S	S	S	S	S	S	S	8	0	0	0	0	0	0	0	0	0	0	0	0	0	0	0	0	0	0	0	0	0	0	1	0	0	0	0	0	0	0	0	0	0	0	0	1	0
Pea39	Phage characterization	Clinical strains isolated from throat swabs of patients	S	S	S	S	I	S	S	S	S	8	0	0	0	0	0	1	0	0	0	0	0	0	0	0	0	0	0	0	1	0	0	0	1	0	0	0	0	0	0	0	0	0	0	0	0	0	0
Pea34	Phage characterization	Clinical strains isolated from wound of patients with postoperative infections	R	S	S	S	S	S	R	S	S	8	0	0	0	0	0	0	0	0	0	0	0	0	0	0	0	0	0	0	0	0	0	0	0	0	0	0	0	0	0	1	0	0	0	0	0	0	0
Pea1	Phage characterization	Clinical strains isolated from sputum of pneumonia patients	R	R	R	S	S	R	R	S	S	8	0	0	0	0	0	0	0	1	0	0	0	0	0	0	0	0	0	0	0	0	0	0	0	0	0	0	0	0	0	0	0	0	0	0	0	0	0
Pea3	Phage characterization	Clinical strains isolated from wounds of burn patients	R	R	R	S	S	R	R	S	S	8	0	0	0	0	0	0	0	1	0	0	0	0	0	0	0	0	0	0	0	0	0	0	0	0	0	0	0	0	0	0	0	0	0	0	0	0	0
Pea5	Phage characterization	Clinical strains isolated from sputum of pneumonia patients	R	R	R	S	S	R	R	R	S	8	0	0	0	0	0	0	0	1	0	0	0	0	0	0	0	0	0	0	0	0	0	0	0	0	0	0	0	0	0	0	0	0	0	0	0	0	0
Pea309	Phage characterization	Clinical strains isolated from sputum of pneumonia patients	S	S	S	S	S	I	S	S	S	7	0	0	0	0	0	0	0	0	0	0	0	0	0	0	0	0	0	0	1	0	0	0	0	0	0	0	0	0	0	0	0	0	0	0	0	0	0
Pea7	Phage characterization	Clinical strains isolated from sputum of pneumonia patients	R	R	I	R	I	R	S	S	S	7	0	0	0	0	0	1	0	0	0	0	0	0	0	0	0	0	0	0	0	0	0	0	0	0	0	0	0	0	0	0	0	0	0	0	0	0	0
Pea4	Phage characterization	Clinical strains isolated from wounds of chronic ulcer patients	S	S	S	S	I	S	S	S	S	7	0	0	0	0	1	0	0	0	0	0	0	0	0	0	0	0	0	0	0	0	0	0	0	0	0	0	0	0	0	0	0	0	0	0	0	0	0
Pea27	Phage characterization	Clinical strains isolated from ascites of patients with colonic perforation	S	R	S	S	S	S	S	S	S	6	0	0	0	0	0	0	0	0	0	0	0	0	1	0	0	0	0	0	0	0	0	0	0	0	0	0	0	1	0	0	0	0	0	0	0	0	0
Pea30	Phage characterization	Clinical strains isolated from sputum of pneumonia patients	R	R	R	R	R	R	S	S	S	6	0	0	0	0	0	0	0	0	0	0	0	0	0	0	0	0	0	0	0	0	0	0	0	0	0	0	0	0	0	0	1	0	0	0	0	0	0
Pea101	Phage characterization	Clinical strains isolated from sputum of pneumonia patients	R	R	S	I	R	R	R	R	S	6	0	0	0	0	0	0	0	0	0	0	0	0	0	0	0	0	0	0	1	0	0	0	0	0	0	0	0	0	0	0	0	0	0	0	0	0	0
Pea96	Phage characterization	Clinical strains isolated from sputum of pneumonia patients	R	R	R	R	R	R	S	S	S	6	0	0	0	0	0	0	0	0	0	0	0	0	0	0	0	0	0	0	0	0	0	0	0	0	0	0	0	0	0	0	1	0	0	0	0	0	0
Pea6	Phage characterization	Clinical strains isolated from urine of patients with obstructive jaundice	S	S	S	S	S	S	S	S	S	5	0	0	0	0	0	0	0	0	0	1	0	0	0	0	0	0	0	0	0	0	0	0	0	0	0	0	0	0	0	0	0	0	1	0	0	0	0
Pea29	Phage characterization	Clinical strains isolated from tracheostomy tubes of pneumonia patients	S	S	S	R	R	S	S	S	S	4	0	0	0	0	0	0	0	0	0	0	0	0	0	0	0	0	0	0	0	0	0	1	0	0	0	0	0	0	0	0	0	0	0	0	0	0	0
Pea95	Phage characterization	Clinical strains isolated from sputum of pneumonia patients	S	S	S	S	S	S	S	S	S	4	0	0	0	0	0	0	0	0	0	0	1	0	0	0	0	0	0	0	0	0	0	0	0	1	0	0	0	0	0	0	0	0	0	0	0	0	0
PAO1	Phage isolation and characterization		S	S	S	S	S	S	S	S	S	-	-	-	-	-	-	-	-	-	-	-	-	-	-	-	-	-	-	-	-	-	-	-	-	-	-	-	-	-	-	-	-	-	-	-	-	-	-
[truncated: 58 more columns]

## Sheet: Table S3
Supplementary Table 3. Features of P. aeruginosa phages used in this work
Phages	Host strain	Taxonomy
		Family	Class	Genus
PaP1	P. aeruginosa PAO1	Autographiviridae	Caudoviricetes	Phikmvvirus
PaP8	P. aeruginosa PAO1	Autographiviridae	Caudoviricetes	Phikmvvirus
PaP15	P. aeruginosa PAO1	Autographiviridae	Caudoviricetes	Phikmvvirus
PaP17	P. aeruginosa PAO1	Autographiviridae	Caudoviricetes	Phikmvvirus
PaP121	P. aeruginosa PAO1	Autographiviridae	Caudoviricetes	Phikmvvirus
PaP131	P. aeruginosa PAO1	Autographiviridae	Caudoviricetes	Phikmvvirus
PaP162	P. aeruginosa PAO1	Autographiviridae	Caudoviricetes	Phikmvvirus
PaP95	P. aeruginosa PAO1	-	Caudoviricetes	Hollowayvirus
PaP107	P. aeruginosa PAO1	-	Caudoviricetes	Hollowayvirus
PaP112	P. aeruginosa PAO1	-	Caudoviricetes	Hollowayvirus
PaP113	P. aeruginosa PAO1	-	Caudoviricetes	Hollowayvirus
PaP132	P. aeruginosa PAO1	-	Caudoviricetes	Hollowayvirus
PaP154	P. aeruginosa PAO1	-	Caudoviricetes	Hollowayvirus
PaP161	P. aeruginosa PAO1	-	Caudoviricetes	Hollowayvirus
PaP163	P. aeruginosa PAO1	-	Caudoviricetes	Hollowayvirus
PaP174	P. aeruginosa PAO1	-	Caudoviricetes	Hollowayvirus
PaP177	P. aeruginosa PAO1	-	Caudoviricetes	Hollowayvirus
PaP185	P. aeruginosa PAO1	-	Caudoviricetes	Hollowayvirus
PaP186	P. aeruginosa PAO1	-	Caudoviricetes	Hollowayvirus
PaP96	P. aeruginosa PAO1	-	Caudoviricetes	Casadabanvirus
PaP97	P. aeruginosa PAO1	-	Caudoviricetes	Casadabanvirus
PaP137	P. aeruginosa PAO1	-	Caudoviricetes	Casadabanvirus
PaP156	P. aeruginosa PAO1	-	Caudoviricetes	Casadabanvirus
PaP102	P. aeruginosa PAO1	-	Caudoviricetes	Pbunavirus
PaP104	P. aeruginosa PAO1	-	Caudoviricetes	Pbunavirus
PaP105	P. aeruginosa PAO1	Mesyanzhinovviridae	Caudoviricetes	Yuavirus
PaP108	P. aeruginosa PAO1	Mesyanzhinovviridae	Caudoviricetes	Yuavirus
PaP114	P. aeruginosa PAO1	Mesyanzhinovviridae	Caudoviricetes	Yuavirus
PaP118	P. aeruginosa PAO1	Mesyanzhinovviridae	Caudoviricetes	Yuavirus
PaP119	P. aeruginosa PAO1	Mesyanzhinovviridae	Caudoviricetes	Yuavirus
PaP120	P. aeruginosa PAO1	Mesyanzhinovviridae	Caudoviricetes	Yuavirus
PaP139	P. aeruginosa PAO1	Mesyanzhinovviridae	Caudoviricetes	Yuavirus
PaP140	P. aeruginosa PAO1	Mesyanzhinovviridae	Caudoviricetes	Yuavirus
PaP150	P. aeruginosa PAO1	Mesyanzhinovviridae	Caudoviricetes	Yuavirus
PaP152	P. aeruginosa PAO1	Mesyanzhinovviridae	Caudoviricetes	Yuavirus
PaP164	P. aeruginosa PAO1	Mesyanzhinovviridae	Caudoviricetes	Yuavirus
PaP173	P. aeruginosa PAO1	Mesyanzhinovviridae	Caudoviricetes	Yuavirus
PaP182	P. aeruginosa PAO1	Mesyanzhinovviridae	Caudoviricetes	Yuavirus
PaP183	P. aeruginosa PAO1	Mesyanzhinovviridae	Caudoviricetes	Yuavirus
PaP129	P. aeruginosa PAO1	Inoviridae	Faserviricetes	Primolicivirus

## Sheet: Table S4
Supplementary Table 4. Co-occurrence analysis and negatively association between defense systems in clinical P. aeruginosa.
No.	System.I	System.II	Correlation coefficient	p-value	Bonferroni	Benjamini.Hochberg	Sum.System.I	Sum.System.II	% of isolates.System.I	% of isolates.System.II
1	Borvo	DRT Type II	1	<0.000001	Y	Y	2	2	3.77358	3.77358
2	Borvo	Old_exonuclease	1	<0.000001	Y	Y	2	2	3.77358	3.77358
3	BREX Type I	PD-T4-8	1	<0.000001	Y	Y	5	5	9.43396	9.43396
4	BREX Type II	pAgo_LongB	1	<0.000001	Y	Y	1	1	1.88679	1.88679
5	BREX Type II	TIR Type III	1	<0.000001	Y	Y	1	1	1.88679	1.88679
6	BstA	Dpd	1	<0.000001	Y	Y	1	1	1.88679	1.88679
7	BstA	Erebus	1	<0.000001	Y	Y	1	1	1.88679	1.88679
8	CRISPR-Cas Type I-E	Druantia Type I	1	<0.000001	Y	Y	2	2	3.77358	3.77358
9	CRISPR-Cas Type I-E	DS-14	1	<0.000001	Y	Y	2	2	3.77358	3.77358
10	CRISPR-Cas Type I-E	HEC-04	1	<0.000001	Y	Y	2	2	3.77358	3.77358
11	DarTG	PrrC	1	<0.000001	Y	Y	4	4	7.54717	7.54717
12	dCTPdeaminase	TgvAB	1	<0.000001	Y	Y	1	1	1.88679	1.88679
13	Dpd	Erebus	1	<0.000001	Y	Y	1	1	1.88679	1.88679
14	DRT Type II	Old_exonuclease	1	<0.000001	Y	Y	2	2	3.77358	3.77358
15	DRT9	RnlAB	1	<0.000001	Y	Y	4	4	7.54717	7.54717
16	Druantia Type I	DS-14	1	<0.000001	Y	Y	2	2	3.77358	3.77358
17	Druantia Type I	HEC-04	1	<0.000001	Y	Y	2	2	3.77358	3.77358
18	DS-14	HEC-04	1	<0.000001	Y	Y	2	2	3.77358	3.77358
19	DS-24	Menshen	1	<0.000001	Y	Y	1	2	1.88679	3.77358
20	DS-38	pAgo_S2B	1	<0.000001	Y	Y	3	3	5.66038	5.66038
21	pAgo_LongB	TIR Type III	1	<0.000001	Y	Y	1	1	1.88679	1.88679
22	Retron Type III	Retron Type IV	1	<0.000001	Y	Y	1	1	1.88679	1.88679
23	DarTG	PD-T4-6	0.857321	2.22045e-16	Y	Y	4	3	7.54717	5.66038
24	PD-T4-6	PrrC	0.857321	2.22045e-16	Y	Y	3	4	5.66038	7.54717
25	CoCoNut Type II	Druantia Type III	0.854161	4.44089e-16	Y	Y	14	11	26.4151	20.7547
26	Borvo	PD-T4-6	0.808452	2.4758e-13	Y	Y	2	3	3.77358	5.66038
27	CRISPR-Cas Type I-E	DS-6	0.808452	2.4758e-13	Y	Y	2	3	3.77358	5.66038
28	CRISPR-Cas Type I-E	gcu24	0.808452	2.4758e-13	Y	Y	2	3	3.77358	5.66038
29	CRISPR-Cas Type IV-E	Mokosh Type I-C	0.808452	2.4758e-13	Y	Y	2	3	3.77358	5.66038
30	CRISPR-Cas Type IV-E	SanaTA	0.808452	2.4758e-13	Y	Y	2	3	3.77358	5.66038
31	DRT Type II	PD-T4-6	0.808452	2.4758e-13	Y	Y	2	3	3.77358	5.66038
32	Druantia Type I	DS-6	0.808452	2.4758e-13	Y	Y	2	3	3.77358	5.66038
33	Druantia Type I	gcu24	0.808452	2.4758e-13	Y	Y	2	3	3.77358	5.66038
34	DS-11	DS-38	0.808452	2.4758e-13	Y	Y	2	3	3.77358	5.66038
35	DS-11	pAgo_S2B	0.808452	2.4758e-13	Y	Y	2	3	3.77358	5.66038
36	DS-14	DS-6	0.808452	2.4758e-13	Y	Y	2	3	3.77358	5.66038
37	DS-14	gcu24	0.808452	2.4758e-13	Y	Y	2	3	3.77358	5.66038
38	DS-6	HEC-04	0.808452	2.4758e-13	Y	Y	3	2	5.66038	3.77358
39	gcu24	HEC-04	0.808452	2.4758e-13	Y	Y	3	2	5.66038	3.77358
40	Old_exonuclease	PD-T4-6	0.808452	2.4758e-13	Y	Y	2	3	3.77358	5.66038
41	DRT9	DS-32	0.79966	6.93445e-13	Y	Y	4	6	7.54717	11.3208
42	DS-32	RnlAB	0.79966	6.93445e-13	Y	Y	6	4	11.3208	7.54717
43	JukAB	Wadjet Type I	0.796544	9.8721e-13	Y	Y	25	39	43.3962	54.717
44	Rst_HelicaseDUF2290	Zorya Type I	0.703732	4.16226e-09	Y	Y	8	14	15.0943	26.4151
45	6A_MBL	CoCoNut Type III-A	0.700275	5.33696e-09	Y	Y	2	1	3.77358	1.88679
46	Belisama	Rst_3HP	0.700275	5.33696e-09	Y	Y	2	1	3.77358	1.88679
47	CoCoNut Type III-A	Rst_DUF4238	0.700275	5.33696e-09	Y	Y	1	2	1.88679	3.77358
48	DISARM Type I	DS-24	0.700275	5.33696e-09	Y	Y	2	1	3.77358	1.88679
49	DISARM Type I	Menshen	0.700275	5.33696e-09	Y	Y	2	2	3.77358	3.77358
50	DS-1	PfiAT	0.700275	5.33696e-09	Y	Y	2	1	3.77358	1.88679
51	DS-2	Retron Type II	0.700275	5.33696e-09	Y	Y	1	2	1.88679	3.77358
52	DS-2	Rst_DUF4238	0.700275	5.33696e-09	Y	Y	1	2	1.88679	3.77358
53	Gao system Iet	Rst_3HP	0.700275	5.33696e-09	Y	Y	2	1	3.77358	1.88679
54	Borvo	DarTG	0.693103	8.84081e-09	Y	Y	2	4	3.77358	7.54717
55	Borvo	PrrC	0.693103	8.84081e-09	Y	Y	2	4	3.77358	7.54717
56	Borvo	Septu	0.693103	8.84081e-09	Y	Y	2	4	3.77358	7.54717
57	CRISPR-Cas Type I-E	PD-T7-1	0.693103	8.84081e-09	Y	Y	2	4	3.77358	7.54717
58	CRISPR-Cas Type I-E	SspBCDE	0.693103	8.84081e-09	Y	Y	2	4	3.77358	7.54717
59	CRISPR-Cas Type IV-E	PD-T7-1	0.693103	8.84081e-09	Y	Y	2	4	3.77358	7.54717
60	DarTG	DRT Type II	0.693103	8.84081e-09	Y	Y	4	2	7.54717	3.77358
61	DarTG	Old_exonuclease	0.693103	8.84081e-09	Y	Y	4	2	7.54717	3.77358
62	DarTG	Rst_DUF4238	0.693103	8.84081e-09	Y	Y	4	2	7.54717	3.77358
63	DRT Type II	PrrC	0.693103	8.84081e-09	Y	Y	2	4	3.77358	7.54717
64	DRT Type II	Septu	0.693103	8.84081e-09	Y	Y	2	4	3.77358	7.54717
65	Druantia Type I	PD-T7-1	0.693103	8.84081e-09	Y	Y	2	4	3.77358	7.54717
66	Druantia Type I	SspBCDE	0.693103	8.84081e-09	Y	Y	2	4	3.77358	7.54717
67	DS-11	Gao system Mza	0.693103	8.84081e-09	Y	Y	2	4	3.77358	7.54717
68	DS-14	PD-T7-1	0.693103	8.84081e-09	Y	Y	2	4	3.77358	7.54717
69	DS-14	SspBCDE	0.693103	8.84081e-09	Y	Y	2	4	3.77358	7.54717
70	HEC-04	PD-T7-1	0.693103	8.84081e-09	Y	Y	2	4	3.77358	7.54717
71	HEC-04	SspBCDE	0.693103	8.84081e-09	Y	Y	2	4	3.77358	7.54717
72	Old_exonuclease	PrrC	0.693103	8.84081e-09	Y	Y	2	4	3.77358	7.54717
73	Old_exonuclease	Septu	0.693103	8.84081e-09	Y	Y	2	4	3.77358	7.54717
74	PrrC	Rst_DUF4238	0.693103	8.84081e-09	Y	Y	4	2	7.54717	3.77358
75	DS-6	Pycsar	0.685565	1.47979e-08	Y	Y	3	6	5.66038	11.3208
76	CoCoNut Type II	JukAB	0.684271	1.61413e-08	Y	Y	14	25	26.4151	43.3962
77	Hachiman	Lamassu-Mrr	0.681058	1.99911e-08	Y	Y	9	5	15.0943	9.43396
78	DarTG	RM Type III	0.677631	2.50391e-08	Y	Y	4	9	7.54717	16.9811
79	DRT9	Prometheus	0.677631	2.50391e-08	Y	Y	4	8	7.54717	15.0943
80	Prometheus	RnlAB	0.677631	2.50391e-08	Y	Y	8	4	15.0943	7.54717
81	PrrC	RM Type III	0.677631	2.50391e-08	Y	Y	4	9	7.54717	16.9811
82	DS-6	gcu24	0.646667	1.68554e-07	Y	Y	3	3	5.66038	5.66038
83	Mokosh Type I-C	SanaTA	0.646667	1.68554e-07	Y	Y	3	3	5.66038	5.66038
84	BREX Type III	DS-19	0.640887	2.35007e-07	Y	Y	5	4	9.43396	7.54717
85	DRT9	Tiamat	0.640887	2.35007e-07	Y	Y	4	5	7.54717	9.43396
86	RnlAB	Tiamat	0.640887	2.35007e-07	Y	Y	4	5	7.54717	9.43396
87	Bunzi	Prithvi	0.627922	4.83211e-07	Y	Y	3	7	5.66038	13.2075
88	Nantosuelta	RosmerTA	0.621744	6.73485e-07	Y	Y	10	13	18.8679	24.5283
89	CBASS Type I	CRISPR-Cas Type IV-E	0.613572	1.03356e-06	Y	Y	5	2	9.43396	3.77358
90	Shango	VP1851	0.613572	1.03356e-06	Y	Y	5	2	9.43396	3.77358
91	DRT9	Nantosuelta	0.59247	2.95937e-06	Y	Y	4	10	7.54717	18.8679
92	Nantosuelta	RnlAB	0.59247	2.95937e-06	Y	Y	10	4	18.8679	7.54717
93	BREX Type I	PD_λ_5	0.585156	4.18888e-06	Y	Y	5	8	9.43396	15.0943
94	PD_λ_5	PD-T4-8	0.585156	4.18888e-06	Y	Y	8	5	15.0943	9.43396
95	Druantia Type III	JukAB	0.584478	4.32406e-06	Y	Y	11	25	20.7547	43.3962
96	Bunzi	Rst_HelicaseDUF2290	0.580948	5.09651e-06	Y	Y	3	8	5.66038	15.0943
97	PD-T4-6	RM Type III	0.580948	5.09651e-06	Y	Y	3	9	5.66038	16.9811
98	Avs_V	DS-38	0.566139	9.94883e-06	Y	Y	1	3	1.88679	5.66038
99	Avs_V	pAgo_S2B	0.566139	9.94883e-06	Y	Y	1	3	1.88679	5.66038
100	Avs_V	PsyrTA	0.566139	9.94883e-06	Y	Y	1	3	1.88679	5.66038
101	BREX Type I	RosmerTA	0.566139	9.94883e-06	Y	Y	5	13	9.43396	24.5283
102	DS-2	PD-T4-6	0.566139	9.94883e-06	Y	Y	1	3	1.88679	5.66038
103	DS-24	gcu24	0.566139	9.94883e-06	Y	Y	1	3	1.88679	5.66038
104	DS-6	Dsr Type I	0.566139	9.94883e-06	Y	Y	3	1	5.66038	1.88679
105	gcu24	Menshen	0.566139	9.94883e-06	Y	Y	3	2	5.66038	3.77358
106	PD-T4-8	RosmerTA	0.566139	9.94883e-06	Y	Y	5	13	9.43396	24.5283
107	CBASS Type III	Hachiman	0.563969	1.09434e-05	Y	Y	11	9	20.7547	15.0943
108	Druantia Type III	DS-19	0.558291	1.39998e-05		Y	11	4	20.7547	7.54717
109	Borvo	DS-32	0.554247	1.6638e-05		Y	2	6	3.77358	11.3208
110	CRISPR-Cas Type I-E	Pycsar	0.554247	1.6638e-05		Y	2	6	3.77358	11.3208
111	CRISPR-Cas Type IV-E	PD_T7_2	0.554247	1.6638e-05		Y	2	6	3.77358	11.3208
112	DRT Type II	DS-32	0.554247	1.6638e-05		Y	2	6	3.77358	11.3208
113	Druantia Type I	Pycsar	0.554247	1.6638e-05		Y	2	6	3.77358	11.3208
114	DS-14	Pycsar	0.554247	1.6638e-05		Y	2	6	3.77358	11.3208
115	DS-32	Old_exonuclease	0.554247	1.6638e-05		Y	6	2	11.3208	3.77358
116	HEC-04	Pycsar	0.554247	1.6638e-05		Y	2	6	3.77358	11.3208
117	Hma	Lamassu-Mrr	0.554247	1.6638e-05		Y	2	5	3.77358	9.43396
118	PD_T7_2	VP1851	0.554247	1.6638e-05		Y	6	2	11.3208	3.77358
119	CBASS Type III	Lamassu-Mrr	0.551325	1.88225e-05		Y	11	5	20.7547	9.43396
120	DS-38	Gao system Mza	0.548219	2.14326e-05		Y	3	4	5.66038	7.54717
121	DS-6	PD-T7-1	0.548219	2.14326e-05		Y	3	4	5.66038	7.54717
122	DS-6	SspBCDE	0.548219	2.14326e-05		Y	3	4	5.66038	7.54717
123	Gao system Mza	pAgo_S2B	0.548219	2.14326e-05		Y	4	3	7.54717	5.66038
124	gcu24	PD-T7-1	0.548219	2.14326e-05		Y	3	4	5.66038	7.54717
125	gcu24	SspBCDE	0.548219	2.14326e-05		Y	3	4	5.66038	7.54717
126	Mokosh Type I-C	PD-T7-1	0.548219	2.14326e-05		Y	3	4	5.66038	7.54717
127	PD-T4-6	Septu	0.548219	2.14326e-05		Y	3	4	5.66038	7.54717
128	PD-T7-1	SanaTA	0.548219	2.14326e-05		Y	4	3	7.54717	5.66038
129	CoCoNut Type II	Wadjet Type I	0.545053	2.44345e-05		Y	14	39	26.4151	54.717
130	BREX Type I	Mokosh Type I-A	0.541706	2.80255e-05		Y	5	9	9.43396	16.9811
131	Mokosh Type I-A	PD-T4-8	0.541706	2.80255e-05		Y	9	5	16.9811	9.43396
132	Bunzi	Mokosh Type I-A	0.541603	2.81433e-05		Y	3	9	5.66038	16.9811
133	CBASS Type II	Hachiman	0.527496	4.93678e-05		Y	12	9	22.6415	15.0943
134	CBASS Type II	JukAB	0.526904	5.0519e-05		Y	12	25	22.6415	43.3962
135	CBASS Type II	Lamassu-Mrr	0.518144	7.06934e-05		Y	12	5	22.6415	9.43396
136	DS-32	Prometheus	0.514716	8.04246e-05		Y	6	8	11.3208	15.0943
137	PD_T7_2	Rst_HelicaseDUF2290	0.514716	8.04246e-05		Y	6	8	11.3208	15.0943
138	Mokosh Type I-A	PD_λ_5	0.511162	9.18019e-05		Y	9	8	16.9811	15.0943
139	BREX Type I	Nantosuelta	0.504284	0.0001181		Y	5	10	9.43396	18.8679
140	Nantosuelta	PD-T4-8	0.504284	0.0001181		Y	10	5	18.8679	9.43396
141	DRT9	RosmerTA	0.501176	0.000132107		Y	4	13	7.54717	24.5283
142	RnlAB	RosmerTA	0.501176	0.000132107		Y	4	13	7.54717	24.5283
143	Mokosh Type I-A	Wadjet Type I	-0.497151	0.000152501		Y	9	39	16.9811	54.717
144	DS-32	Tiamat	0.495861	0.000159624		Y	6	5	11.3208	9.43396
145	Lamassu-Mrr	Shango	0.495861	0.000159624		Y	5	5	9.43396	9.43396
146	Prometheus	RosmerTA	0.494608	0.000166828		Y	8	13	15.0943	24.5283
147	CBASS Type II	Wadjet Type I	0.492159	0.000181773		Y	12	39	22.6415	54.717
148	Avs_V	SspBCDE	0.485363	0.000229869		Y	1	4	1.88679	7.54717
149	CoCoNut Type III-A	DarTG	0.485363	0.000229869		Y	1	4	1.88679	7.54717
150	CoCoNut Type III-A	DS-19	0.485363	0.000229869		Y	1	4	1.88679	7.54717
151	CoCoNut Type III-A	PrrC	0.485363	0.000229869		Y	1	4	1.88679	7.54717
152	DarTG	DS-2	0.485363	0.000229869		Y	4	1	7.54717	1.88679
153	DRT9	ShosTA	0.485363	0.000229869		Y	4	1	7.54717	1.88679
154	DS-2	PrrC	0.485363	0.000229869		Y	1	4	1.88679	7.54717
155	Gao system Mza	Rst_3HP	0.485363	0.000229869		Y	4	1	7.54717	1.88679
156	Retron Type III	SspBCDE	0.485363	0.000229869		Y	1	4	1.88679	7.54717
157	Retron Type IV	SspBCDE	0.485363	0.000229869		Y	1	4	1.88679	7.54717
158	RnlAB	ShosTA	0.485363	0.000229869		Y	4	1	7.54717	1.88679
159	Rst_3HP	Septu	0.485363	0.000229869		Y	1	4	1.88679	7.54717
160	6A_MBL	DS-1	0.480392	0.000272087		Y	2	2	3.77358	3.77358
161	6A_MBL	Gao system Iet	0.480392	0.000272087		Y	2	2	3.77358	3.77358
162	6A_MBL	Rst_DUF4238	0.480392	0.000272087		Y	2	2	3.77358	3.77358
163	AbiD	AbiE	0.480392	0.000272087		Y	2	3	3.77358	3.77358
164	Belisama	DISARM Type I	0.480392	0.000272087		Y	2	2	3.77358	3.77358
165	Belisama	Gao system Iet	0.480392	0.000272087		Y	2	2	3.77358	3.77358
166	Belisama	Gao system Qat	0.480392	0.000272087		Y	2	3	3.77358	3.77358
167	DISARM Type I	Gao system Qat	0.480392	0.000272087		Y	2	3	3.77358	3.77358
168	DS-1	Gao system Iet	0.480392	0.000272087		Y	2	2	3.77358	3.77358
169	Gao system Qat	Retron Type II	0.480392	0.000272087		Y	3	2	3.77358	3.77358
170	Retron Type II	Rst_DUF4238	0.480392	0.000272087		Y	2	2	3.77358	3.77358
171	CBASS Type I	Mokosh Type I-C	0.479612	0.000279317		Y	5	3	9.43396	5.66038
172	CBASS Type I	SanaTA	0.479612	0.000279317		Y	5	3	9.43396	5.66038
173	CoCoNut Type II	DS-19	0.47687	0.000306141		Y	14	4	26.4151	7.54717
174	Borvo	RM Type III	0.469668	0.000388107		Y	2	9	3.77358	16.9811
175	CRISPR-Cas Type IV-E	Rst_HelicaseDUF2290	0.469668	0.000388107		Y	2	8	3.77358	15.0943
176	DRT Type II	RM Type III	0.469668	0.000388107		Y	2	9	3.77358	16.9811
177	Gao system Iet	Lamassu-Cap4_nuclease	0.469668	0.000388107		Y	2	8	3.77358	15.0943
178	Gao system Qat	Hachiman	0.469668	0.000388107		Y	3	9	3.77358	15.0943
179	Hachiman	Hma	0.469668	0.000388107		Y	9	2	15.0943	3.77358
180	Hma	Lamassu-Cap4_nuclease	0.469668	0.000388107		Y	2	8	3.77358	15.0943
181	Old_exonuclease	RM Type III	0.469668	0.000388107		Y	2	9	3.77358	16.9811
182	Prometheus	VP1851	0.469668	0.000388107		Y	8	2	15.0943	3.77358
183	RM Type III	Rst_DUF4238	0.469668	0.000388107		Y	9	2	16.9811	3.77358
184	RM Type III	VP1851	0.469668	0.000388107		Y	9	2	16.9811	3.77358
185	Rst_HelicaseDUF2290	VP1851	0.469668	0.000388107		Y	8	2	15.0943	3.77358
186	CBASS Type III	RM Type II	0.46909	0.000395483		Y	11	35	20.7547	45.283
187	Druantia Type III	Wadjet Type I	0.465563	0.000443277		Y	11	39	20.7547	54.717
188	Hachiman	RM Type II	0.463481	0.000473881		Y	9	35	15.0943	45.283
189	RM Type II	Rst_HelicaseDUF2290	0.463481	0.000473881		Y	35	8	45.283	15.0943
190	DarTG	Septu	0.459184	0.000543187		Y	4	4	7.54717	7.54717
191	PD-T7-1	SspBCDE	0.459184	0.000543187		Y	4	4	7.54717	7.54717
192	PrrC	Septu	0.459184	0.000543187		Y	4	4	7.54717	7.54717
193	Gabija	JukAB	0.45819	0.000560466		Y	24	25	39.6226	43.3962
194	RM Type IV	Rst_HelicaseDUF2290	0.454126	0.000636393		Y	21	8	35.8491	15.0943
195	RM Type IV	Zorya Type I	0.44452	0.000854056		Y	21	14	35.8491	26.4151
196	BREX Type III	CBASS Type II	0.442339	0.000911961		Y	5	12	9.43396	22.6415
197	CBASS Type III	Gabija	0.441499	0.000935201		Y	11	24	20.7547	39.6226
198	DS-32	Nantosuelta	0.436501	0.00108475		Y	6	10	11.3208	18.8679
199	CRISPR-Cas Type I-F	Shango	0.431745	0.0012466		Y	19	5	35.8491	9.43396
200	RM Type IV	Tiamat	0.431745	0.0012466		Y	21	5	35.8491	9.43396
201	ShosTA	Tiamat	0.429669	0.00132379		Y	1	5	1.88679	9.43396
202	BREX Type III	DS-16	0.429669	0.00132379		Y	5	1	9.43396	1.88679
203	CBASS Type I	Druantia Type II	0.429669	0.00132379		Y	5	1	9.43396	1.88679
204	DS-32	PD-T4-6	0.427871	0.00139409		Y	6	3	11.3208	5.66038
205	gcu24	Pycsar	0.427871	0.00139409		Y	3	6	5.66038	11.3208
206	Mokosh Type I-C	PD_T7_2	0.427871	0.00139409		Y	3	6	5.66038	11.3208
207	PD_T7_2	SanaTA	0.427871	0.00139409		Y	6	3	11.3208	5.66038
208	Gabija	Wadjet Type I	0.426966	0.00143069		Y	24	39	39.6226	54.717
209	RM Type II	RM Type IV	0.426526	0.00144883		Y	35	21	45.283	35.8491
210	RosmerTA	Tiamat	0.416112	0.00194198		Y	13	5	24.5283	9.43396
211	Hachiman	RM Type I	-0.411568	0.00220046		Y	9	51	15.0943	67.9245
212	Hma	Nantosuelta	0.410643	0.00225669		Y	2	10	3.77358	18.8679
213	Bunzi	Zorya Type I	0.408831	0.0023705		Y	3	14	5.66038	26.4151
214	RM Type I	RM Type IV	0.405879	0.00256691		Y	51	21	67.9245	35.8491
215	Hachiman	Shango	0.404846	0.00263896		Y	9	5	15.0943	9.43396
216	Prometheus	Tiamat	0.404846	0.00263896		Y	8	5	15.0943	9.43396
217	Shedu	Wadjet Type I	0.401588	0.00287814		Y	12	39	22.6415	54.717
218	RM Type II	Zorya Type I	0.400678	0.00294824		Y	35	14	45.283	26.4151
219	CBASS Type I	PD-T7-1	0.39652	0.00328842		Y	5	4	9.43396	7.54717
220	JukAB	Mokosh Type I-A	-0.396003	0.00333305		Y	25	9	43.3962	16.9811
221	CoCoNut Type II	RM Type I	0.393995	0.00351145		Y	14	51	26.4151	67.9245
222	RM Type I	Zorya Type I	0.393995	0.00351145		Y	51	14	67.9245	26.4151
223	PD_T7_2	RM Type II	0.392754	0.00362595		Y	6	35	11.3208	45.283
224	Gabija	Shedu	0.391305	0.00376369		Y	24	12	39.6226	22.6415
225	CBASS Type II	CBASS Type III	0.39013	0.00387877		Y	12	11	22.6415	20.7547
226	CBASS Type II	Druantia Type III	0.39013	0.00387877		Y	12	11	22.6415	20.7547
227	dCTPdeaminase	Lamassu-Mrr	0.388125	0.00408235		Y	1	5	1.88679	9.43396
228	DS-32	ShosTA	0.388125	0.00408235		Y	6	1	11.3208	1.88679
229	Dsr Type I	Pycsar	0.388125	0.00408235		Y	1	6	1.88679	11.3208
230	Lamassu-Mrr	TgvAB	0.388125	0.00408235		Y	5	1	9.43396	1.88679
231	AbiD	Druantia Type III	0.386953	0.00420565		Y	2	11	3.77358	20.7547
232	CBASS Type III	CRISPR-Cas Type IV-E	0.386953	0.00420565		Y	11	2	20.7547	3.77358
233	CBASS Type III	Hma	0.386953	0.00420565		Y	11	2	20.7547	3.77358
234	AbiD	PsyrTA	0.379972	0.00501019		Y	2	3	3.77358	5.66038
235	AbiE	PsyrTA	0.379972	0.00501019		Y	3	3	3.77358	5.66038
236	DISARM Type I	gcu24	0.379972	0.00501019		Y	2	3	3.77358	5.66038
237	PD-T4-6	Retron Type II	0.379972	0.00501019		Y	3	2	5.66038	3.77358
238	PD-T4-6	Rst_DUF4238	0.379972	0.00501019		Y	3	2	5.66038	3.77358
239	Pycsar	Shedu	0.375856	0.00554546		Y	6	12	11.3208	22.6415
240	RM Type I	RosmerTA	0.374887	0.00567837		Y	51	13	67.9245	24.5283
241	gcu24	RM Type I	-0.372492	0.00601933		Y	3	51	5.66038	67.9245
242	PD-T4-6	RM Type I	-0.372492	0.00601933		Y	3	51	5.66038	67.9245
243	CBASS Type III	Wadjet Type I	0.372098	0.00607709		Y	11	39	20.7547	54.717
244	Mokosh Type I-A	Rst_HelicaseDUF2290	0.370791	0.00627208		Y	9	8	16.9811	15.0943
245	JukAB	Shango	0.368605	0.00661058		Y	25	5	43.3962	9.43396
246	Gabija	Mokosh Type I-A	-0.366378	0.00697164		Y	24	9	39.6226	16.9811
247	6A_MBL	Shedu	0.366042	0.00702757		Y	2	12	3.77358	22.6415
248	Borvo	Shedu	0.366042	0.00702757		Y	2	12	3.77358	22.6415
249	CBASS Type II	Hma	0.366042	0.00702757		Y	12	2	22.6415	3.77358
250	DRT Type II	Shedu	0.366042	0.00702757		Y	2	12	3.77358	22.6415
251	Old_exonuclease	Shedu	0.366042	0.00702757		Y	2	12	3.77358	22.6415
252	CRISPR-Cas Type I-F	Nantosuelta	-0.360498	0.00800881		Y	19	10	35.8491	18.8679
253	PD_λ_5	Wadjet Type I	-0.3576	0.00856765		Y	8	39	15.0943	54.717
254	CBASS Type II	DS-19	0.357448	0.00859789		Y	12	4	22.6415	7.54717
255	DarTG	Shedu	0.357448	0.00859789		Y	4	12	7.54717	22.6415
256	PrrC	Shedu	0.357448	0.00859789		Y	4	12	7.54717	22.6415
257	BstA	Prithvi	0.355491	0.00899525		Y	1	7	1.88679	13.2075
258	Dpd	Prithvi	0.355491	0.00899525		Y	1	7	1.88679	13.2075
259	DS-16	Prithvi	0.355491	0.00899525		Y	1	7	1.88679	13.2075
260	Erebus	Prithvi	0.355491	0.00899525		Y	1	7	1.88679	13.2075
261	RM Type II	Shango	0.354779	0.00914368		Y	35	5	45.283	9.43396
262	PD_T7_2	RM Type IV	0.353782	0.00935505		Y	6	21	11.3208	35.8491
263	CBASS Type II	Shedu	0.353659	0.00938159		Y	12	12	22.6415	22.6415
264	Mokosh Type I-C	Rst_HelicaseDUF2290	0.352872	0.00955185		Y	3	8	5.66038	15.0943
265	Rst_HelicaseDUF2290	SanaTA	0.352872	0.00955185		Y	8	3	15.0943	5.66038
266	DS-32	RosmerTA	0.349928	0.0102129		Y	6	13	11.3208	24.5283
267	DarTG	DS-32	0.348788	0.0104793		Y	4	6	7.54717	11.3208
268	DS-32	PrrC	0.348788	0.0104793		Y	6	4	11.3208	7.54717
269	PD-T7-1	Pycsar	0.348788	0.0104793		Y	4	6	7.54717	11.3208
270	DS-32	Septu	0.348788	0.0104793		Y	6	4	11.3208	7.54717
271	PD_T7_2	PD-T7-1	0.348788	0.0104793		Y	6	4	11.3208	7.54717
272	Pycsar	SspBCDE	0.348788	0.0104793		Y	6	4	11.3208	7.54717
273	PD_T7_2	Prometheus	0.348375	0.0105772		Y	6	8	11.3208	15.0943
274	RosmerTA	VP1851	0.347367	0.0108197		Y	13	2	24.5283	3.77358
275	JukAB	Shedu	0.344976	0.011414		Y	25	12	43.3962	22.6415
276	RloC	Shango	0.341565	0.0123104		Y	40	5	47.1698	9.43396
277	Hachiman	RloC	0.34064	0.0125636		Y	9	40	15.0943	47.1698
278	Nantosuelta	Tiamat	0.339302	0.0129379		Y	10	5	18.8679	9.43396
279	DS-32	RloC	-0.337612	0.0134244		Y	6	40	11.3208	47.1698
280	Druantia Type III	RM Type I	0.336535	0.0137423		Y	11	51	20.7547	67.9245
281	Nantosuelta	PD_λ_5	0.335497	0.0140551		Y	10	8	18.8679	15.0943
282	Nantosuelta	Prometheus	0.335497	0.0140551		Y	10	8	18.8679	15.0943
283	6A_MBL	CoCoNut Type II	0.33052	0.01564		Y	2	14	3.77358	26.4151
284	AbiD	CoCoNut Type II	0.33052	0.01564		Y	2	14	3.77358	26.4151
285	CoCoNut Type II	VP1851	0.33052	0.01564		Y	14	2	26.4151	3.77358
286	CRISPR-Cas Type IV-E	Zorya Type I	0.33052	0.01564		Y	2	14	3.77358	26.4151
287	Hma	Zorya Type I	0.33052	0.01564		Y	2	14	3.77358	26.4151
288	VP1851	Zorya Type I	0.33052	0.01564		Y	2	14	3.77358	26.4151
289	CoCoNut Type III-A	RM Type III	0.328897	0.016189		Y	1	9	1.88679	16.9811
290	AbiZ	PD_λ_5	0.328897	0.016189		Y	1	8	1.88679	15.0943
291	AbiZ	Prometheus	0.328897	0.016189		Y	1	8	1.88679	15.0943
292	AbiZ	Rst_HelicaseDUF2290	0.328897	0.016189		Y	1	8	1.88679	15.0943
293	Druantia Type II	Prometheus	0.328897	0.016189		Y	1	8	1.88679	15.0943
294	Druantia Type II	RM Type III	0.328897	0.016189		Y	1	9	1.88679	16.9811
295	DS-2	Lamassu-Cap4_nuclease	0.328897	0.016189		Y	1	8	1.88679	15.0943
296	DS-2	RM Type III	0.328897	0.016189		Y	1	9	1.88679	16.9811
297	DS-24	Lamassu-Cap4_nuclease	0.328897	0.016189		Y	1	8	1.88679	15.0943
298	Hachiman	PfiAT	0.328897	0.016189		Y	9	1	15.0943	1.88679
299	Lamassu-Cap4_nuclease	Menshen	0.328897	0.016189		Y	8	2	15.0943	3.77358
300	Lamassu-Cap4_nuclease	Retron Type III	0.328897	0.016189		Y	8	1	15.0943	1.88679
301	Lamassu-Cap4_nuclease	Retron Type IV	0.328897	0.016189		Y	8	1	15.0943	1.88679
302	Lamassu-Cap4_nuclease	Rst_3HP	0.328897	0.016189		Y	8	1	15.0943	1.88679
303	PD_λ_5	PfiAT	0.328897	0.016189		Y	8	1	15.0943	1.88679
304	PD_λ_5	Rst_3HP	0.328897	0.016189		Y	8	1	15.0943	1.88679
305	PfiAT	RM Type III	0.328897	0.016189		Y	1	9	1.88679	16.9811
306	Prometheus	ShosTA	0.328897	0.016189		Y	8	1	15.0943	1.88679
307	CRISPR-Cas Type I-F	SanaTA	0.327671	0.0166142		Y	19	3	35.8491	5.66038
308	PsyrTA	RM Type IV	0.327671	0.0166142		Y	3	21	5.66038	35.8491
309	RM Type IV	SanaTA	0.327671	0.0166142		Y	21	3	35.8491	5.66038
310	Bunzi	RM Type IV	0.327671	0.0166142		Y	3	21	5.66038	35.8491
311	CRISPR-Cas Type I-F	PD-T4-6	0.327671	0.0166142		Y	19	3	35.8491	5.66038
312	JukAB	RM Type I	0.32701	0.0168476		Y	25	51	43.3962	67.9245
313	DRT9	JukAB	0.326309	0.0170981		Y	4	25	7.54717	43.3962
314	DS-19	JukAB	0.326309	0.0170981		Y	4	25	7.54717	43.3962
315	JukAB	RnlAB	0.326309	0.0170981		Y	25	4	43.3962	7.54717
316	CoCoNut Type II	Pycsar	0.326204	0.0171358		Y	14	6	26.4151	11.3208
317	PD_T7_2	Zorya Type I	0.326204	0.0171358		Y	6	14	11.3208	26.4151
318	DS-32	Wadjet Type I	0.325037	0.0175603		Y	6	39	11.3208	54.717
319	PD_T7_2	Wadjet Type I	0.325037	0.0175603		Y	6	39	11.3208	54.717
320	Gabija	Lamassu-Mrr	0.319305	0.0197789		Y	24	5	39.6226	9.43396
321	6A_MBL	DarTG	0.318262	0.0202071		Y	2	4	3.77358	7.54717
322	6A_MBL	PrrC	0.318262	0.0202071		Y	2	4	3.77358	7.54717
323	DarTG	Retron Type II	0.318262	0.0202071		Y	4	2	7.54717	3.77358
324	DS-19	Rst_DUF4238	0.318262	0.0202071		Y	4	2	7.54717	3.77358
325	PrrC	Retron Type II	0.318262	0.0202071		Y	4	2	7.54717	3.77358
326	6A_MBL	DS-19	0.318262	0.0202071		Y	2	4	3.77358	7.54717
327	AbiD	Gao system Mza	0.318262	0.0202071		Y	2	4	3.77358	7.54717
328	Belisama	Gao system Mza	0.318262	0.0202071		Y	2	4	3.77358	7.54717
329	Belisama	Septu	0.318262	0.0202071		Y	2	4	3.77358	7.54717
330	Gao system Iet	Gao system Mza	0.318262	0.0202071		Y	2	4	3.77358	7.54717
331	Gao system Iet	Septu	0.318262	0.0202071		Y	2	4	3.77358	7.54717
332	Nantosuelta	RM Type I	0.317121	0.0206844		Y	10	51	18.8679	67.9245
333	SspBCDE	Wadjet Type I	-0.314069	0.0220083		Y	4	39	7.54717	54.717
334	BREX Type III	Druantia Type III	0.312325	0.0227966		Y	5	11	9.43396	20.7547
335	CBASS Type III	Shango	0.312325	0.0227966		Y	11	5	20.7547	9.43396
336	RM Type IV	Shedu	-0.310413	0.0236881		Y	21	12	35.8491	22.6415
337	CBASS Type II	RosmerTA	-0.308418	0.0246487		Y	12	13	22.6415	24.5283
338	AbiZ	Mokosh Type I-A	0.306622	0.025542		Y	1	9	1.88679	16.9811
339	DS-2	Mokosh Type I-A	0.306622	0.025542		Y	1	9	1.88679	16.9811
340	Gabija	Hachiman	0.304969	0.0263879		Y	24	9	39.6226	15.0943
341	Prithvi	Rst_HelicaseDUF2290	0.302523	0.0276825		Y	7	8	13.2075	15.0943
342	Gabija	Mokosh Type I-C	0.302372	0.0277642		Y	24	3	39.6226	5.66038
343	CBASS Type II	RloC	0.301607	0.0281805		Y	12	40	22.6415	47.1698
344	Belisama	RM Type I	-0.301142	0.0284366		Y	2	51	3.77358	67.9245
345	Borvo	RM Type I	-0.301142	0.0284366		Y	2	51	3.77358	67.9245
346	CRISPR-Cas Type I-E	RM Type I	-0.301142	0.0284366		Y	2	51	3.77358	67.9245
347	DISARM Type I	RM Type I	-0.301142	0.0284366		Y	2	51	3.77358	67.9245
348	DRT Type II	RM Type I	-0.301142	0.0284366		Y	2	51	3.77358	67.9245
349	Druantia Type I	RM Type I	-0.301142	0.0284366		Y	2	51	3.77358	67.9245
350	DS-14	RM Type I	-0.301142	0.0284366		Y	2	51	3.77358	67.9245
351	Gao system Qat	RM Type I	-0.301142	0.0284366		Y	3	51	3.77358	67.9245
352	HEC-04	RM Type I	-0.301142	0.0284366		Y	2	51	3.77358	67.9245
353	Old_exonuclease	RM Type I	-0.301142	0.0284366		Y	2	51	3.77358	67.9245
354	Retron Type II	RM Type I	-0.301142	0.0284366		Y	2	51	3.77358	67.9245
355	CBASS Type II	Gabija	0.299131	0.0295652		Y	12	24	22.6415	39.6226
356	CBASS Type I	RM Type IV	0.297142	0.030718		Y	5	21	9.43396	35.8491
357	RM Type I	RM Type III	-0.296762	0.0309424		Y	51	9	67.9245	16.9811
358	Mokosh Type I-A	Nantosuelta	0.29565	0.0316071		Y	9	10	16.9811	18.8679
359	CBASS Type I	Wadjet Type I	0.29361	0.0328574		Y	5	39	9.43396	54.717
360	Shango	Wadjet Type I	0.29361	0.0328574		Y	5	39	9.43396	54.717
361	DS-38	PsyrTA	0.293333	0.0330302		Y	3	3	5.66038	5.66038
362	pAgo_S2B	PsyrTA	0.293333	0.0330302		Y	3	3	5.66038	5.66038
363	CBASS Type I	PD_T7_2	0.292135	0.033787		Y	5	6	9.43396	11.3208
364	PD_T7_2	Shango	0.292135	0.033787		Y	6	5	11.3208	9.43396
365	CRISPR-Cas Type I-F	Prithvi	-0.291613	0.0341208		Y	19	7	35.8491	13.2075
366	CBASS Type II	CoCoNut Type II	0.289409	0.0355618		Y	12	14	22.6415	26.4151
367	CoCoNut Type II	Shedu	0.289409	0.0355618		Y	14	12	26.4151	22.6415
368	CoCoNut Type II	Nantosuelta	-0.288933	0.0358796		Y	14	10	26.4151	18.8679
369	CBASS Type II	Shango	0.288102	0.0364397		Y	12	5	22.6415	9.43396
370	Shango	Shedu	0.288102	0.0364397		Y	5	12	9.43396	22.6415
371	JukAB	Lamassu-Mrr	0.287909	0.0365715		Y	25	5	43.3962	9.43396
372	Nantosuelta	ShosTA	0.287563	0.0368075		Y	10	1	18.8679	1.88679
373	Druantia Type III	Shedu	0.278964	0.0430924		Y	11	12	20.7547	22.6415
374	DarTG	RM Type I	-0.278891	0.0431492		Y	4	51	7.54717	67.9245
375	PrrC	RM Type I	-0.278891	0.0431492		Y	4	51	7.54717	67.9245
376	RM Type I	Septu	-0.278891	0.0431492		Y	51	4	67.9245	7.54717
377	PD-T7-1	Rst_HelicaseDUF2290	0.278582	0.0433912		Y	4	8	7.54717	15.0943
378	RM Type III	Septu	0.278582	0.0433912		Y	9	4	16.9811	7.54717
379	Gao system Mza	Lamassu-Cap4_nuclease	0.278582	0.0433912		Y	4	8	7.54717	15.0943
380	Prometheus	Wadjet Type I	0.277689	0.044095		Y	8	39	15.0943	54.717
381	CBASS Type III	Mokosh Type I-C	0.277304	0.0444016		Y	11	3	20.7547	5.66038
382	CBASS Type III	SanaTA	0.277304	0.0444016		Y	11	3	20.7547	5.66038
383	Druantia Type III	PsyrTA	0.277304	0.0444016		Y	11	3	20.7547	5.66038
384	RM Type I	Rst_HelicaseDUF2290	0.277267	0.0444314		Y	51	8	67.9245	15.0943
385	AbiE	Shango	0.274829	0.0464139		Y	3	5	3.77358	9.43396
386	BREX Type I	DS-1	0.274829	0.0464139		Y	5	2	9.43396	3.77358
387	BREX Type I	Gao system Iet	0.274829	0.0464139		Y	5	2	9.43396	3.77358
388	DS-1	PD-T4-8	0.274829	0.0464139		Y	2	5	3.77358	9.43396
389	Gao system Iet	PD-T4-8	0.274829	0.0464139		Y	2	5	3.77358	9.43396
390	6A_MBL	BREX Type I	0.274829	0.0464139		Y	2	5	3.77358	9.43396
391	6A_MBL	PD-T4-8	0.274829	0.0464139		Y	2	5	3.77358	9.43396
392	AbiD	CBASS Type I	0.274829	0.0464139		Y	2	5	3.77358	9.43396
393	AbiE	CBASS Type I	0.274829	0.0464139		Y	3	5	3.77358	9.43396
394	BREX Type III	Gao system Qat	0.274829	0.0464139		Y	5	3	9.43396	3.77358
395	BREX Type III	Retron Type II	0.274829	0.0464139		Y	5	2	9.43396	3.77358
396	Lamassu-Mrr	RM Type II	0.273122	0.0478451		Y	5	35	9.43396	45.283
397	Prithvi	Zorya Type I	0.271882	0.0489065		Y	7	14	13.2075	26.4151
398	AbiZ	CBASS Type III	0.270973	0.0496967		Y	1	11	1.88679	20.7547
399	CBASS Type III	ShosTA	0.270973	0.0496967		Y	11	1	20.7547	1.88679
400	CoCoNut Type III-A	Druantia Type III	0.270973	0.0496967		Y	1	11	1.88679	20.7547
401	Druantia Type III	Dsr Type I	0.270973	0.0496967		Y	11	1	20.7547	1.88679
402	CoCoNut Type II	Mokosh Type I-A	-0.270973	0.0496967		Y	14	9	26.4151	16.9811
403	DRT9	RloC	-0.269975	0.0505772			4	40	7.54717	47.1698
404	Gao system Mza	RloC	-0.269975	0.0505772			4	40	7.54717	47.1698
405	RloC	RnlAB	-0.269975	0.0505772			40	4	47.1698	7.54717
406	RloC	Septu	-0.269975	0.0505772			40	4	47.1698	7.54717
407	Bunzi	RM Type II	0.269258	0.0512165			3	35	5.66038	45.283
408	Bunzi	Wadjet Type I	-0.269258	0.0512165			3	39	5.66038	54.717
409	DS-38	Wadjet Type I	-0.269258	0.0512165			3	39	5.66038	54.717
410	gcu24	Wadjet Type I	-0.269258	0.0512165			3	39	5.66038	54.717
411	pAgo_S2B	Wadjet Type I	-0.269258	0.0512165			3	39	5.66038	54.717
412	Mokosh Type I-C	RM Type II	0.269258	0.0512165			3	35	5.66038	45.283
413	JukAB	Prometheus	0.268862	0.0515732			25	8	43.3962	15.0943
414	Mokosh Type I-A	Prithvi	0.268841	0.0515918			9	7	16.9811	13.2075
415	CRISPR-Cas Type I-F	Pycsar	-0.267094	0.053188			19	6	35.8491	11.3208
416	Borvo	CRISPR-Cas Type I-F	0.264906	0.0552426			2	19	3.77358	35.8491
417	CRISPR-Cas Type I-F	CRISPR-Cas Type IV-E	0.264906	0.0552426			19	2	35.8491	3.77358
418	CRISPR-Cas Type I-F	DRT Type II	0.264906	0.0552426			19	2	35.8491	3.77358
419	CRISPR-Cas Type I-F	Old_exonuclease	0.264906	0.0552426			19	2	35.8491	3.77358
420	CRISPR-Cas Type I-F	VP1851	0.264906	0.0552426			19	2	35.8491	3.77358
421	CRISPR-Cas Type IV-E	RM Type IV	0.264906	0.0552426			2	21	3.77358	35.8491
422	Hma	RM Type IV	0.264906	0.0552426			2	21	3.77358	35.8491
423	RM Type IV	VP1851	0.264906	0.0552426			21	2	35.8491	3.77358
424	Prometheus	RM Type III	0.263889	0.05622			8	9	15.0943	16.9811
425	Prometheus	Rst_HelicaseDUF2290	0.263889	0.05622			8	8	15.0943	15.0943
426	JukAB	PD_λ_5	-0.262842	0.0572397			25	8	43.3962	15.0943
427	CBASS Type III	RloC	0.262009	0.0580624			11	40	20.7547	47.1698
428	CBASS Type III	Druantia Type III	-0.261905	0.058166			11	11	20.7547	20.7547
429	BREX Type III	Gabija	-0.261456	0.0586133			5	24	9.43396	39.6226
430	Nantosuelta	Shedu	-0.260894	0.0591777			10	12	18.8679	22.6415
431	DRT9	Wadjet Type I	0.259919	0.0601672			4	39	7.54717	54.717
432	RnlAB	Wadjet Type I	0.259919	0.0601672			4	39	7.54717	54.717
433	DS-19	Wadjet Type I	0.259919	0.0601672			4	39	7.54717	54.717
434	Gao system Mza	RM Type II	-0.259919	0.0601672			4	35	7.54717	45.283
435	RM Type II	Septu	-0.259919	0.0601672			35	4	45.283	7.54717
436	DarTG	RM Type II	-0.259919	0.0601672			4	35	7.54717	45.283
437	DS-19	RM Type II	-0.259919	0.0601672			4	35	7.54717	45.283
438	PrrC	RM Type II	-0.259919	0.0601672			4	35	7.54717	45.283
439	DS-6	RloC	0.25923	0.0608752			3	40	5.66038	47.1698
440	gcu24	RloC	0.25923	0.0608752			3	40	5.66038	47.1698
441	Lamassu-Mrr	RloC	0.258836	0.0612825			5	40	9.43396	47.1698
442	Pycsar	RloC	0.258836	0.0612825			6	40	11.3208	47.1698
443	PD-T4-6	Shedu	0.257674	0.0624971			3	12	5.66038	22.6415
444	Druantia Type III	Pycsar	0.257654	0.0625174			11	6	20.7547	11.3208
445	CBASS Type III	PD_T7_2	0.257654	0.0625174			11	6	20.7547	11.3208
446	DS-24	Shedu	0.25633	0.0639252			1	12	1.88679	22.6415
447	Menshen	Shedu	0.25633	0.0639252			2	12	3.77358	22.6415
448	CBASS Type II	Dsr Type I	0.25633	0.0639252			12	1	22.6415	1.88679
449	CoCoNut Type III-A	Shedu	0.25633	0.0639252			1	12	1.88679	22.6415
450	Dsr Type I	Shedu	0.25633	0.0639252			1	12	1.88679	22.6415
451	BREX Type III	Prithvi	0.255402	0.0649267			5	7	9.43396	13.2075
452	CoCoNut Type II	Hachiman	-0.252622	0.0680034			14	9	26.4151	15.0943
453	JukAB	PD-T7-1	-0.25017	0.0708114			25	4	43.3962	7.54717
454	JukAB	Septu	-0.25017	0.0708114			25	4	43.3962	7.54717
455	JukAB	SspBCDE	-0.25017	0.0708114			25	4	43.3962	7.54717
456	PD_λ_5	RosmerTA	0.249615	0.0714597			8	13	15.0943	24.5283
457	Druantia Type III	Nantosuelta	-0.246796	0.0748265			11	10	20.7547	18.8679
458	BREX Type III	CoCoNut Type II	0.24586	0.075971			5	14	9.43396	26.4151
459	CBASS Type II	Mokosh Type I-A	-0.244677	0.0774378			12	9	22.6415	16.9811
460	Mokosh Type I-A	Shedu	-0.244677	0.0774378			9	12	16.9811	22.6415
461	6A_MBL	Gabija	0.244453	0.0777185			2	24	3.77358	39.6226
462	CRISPR-Cas Type IV-E	Gabija	0.244453	0.0777185			2	24	3.77358	39.6226
463	DS-1	Gabija	0.244453	0.0777185			2	24	3.77358	39.6226
464	Gabija	Hma	0.244453	0.0777185			24	2	39.6226	3.77358
465	DS-11	Gabija	0.244453	0.0777185			2	24	3.77358	39.6226
466	BREX Type II	RosmerTA	0.243252	0.0792348			1	13	1.88679	24.5283
467	pAgo_LongB	RosmerTA	0.243252	0.0792348			1	13	1.88679	24.5283
468	RosmerTA	ShosTA	0.243252	0.0792348			13	1	24.5283	1.88679
469	RosmerTA	TIR Type III	0.243252	0.0792348			13	1	24.5283	1.88679
470	Gao system Qat	PD_T7_2	0.241746	0.0811695			3	6	3.77358	11.3208
471	6A_MBL	Pycsar	0.241746	0.0811695			2	6	3.77358	11.3208
472	AbiE	Lamassu-Mrr	0.241746	0.0811695			3	5	3.77358	9.43396
473	DS-1	Pycsar	0.241746	0.0811695			2	6	3.77358	11.3208
474	Gao system Iet	Pycsar	0.241746	0.0811695			2	6	3.77358	11.3208
475	PD_T7_2	Retron Type II	0.241746	0.0811695			6	2	11.3208	3.77358
476	BREX Type I	CRISPR-Cas Type I-F	-0.241269	0.0817897			5	19	9.43396	35.8491
477	BREX Type III	RM Type IV	-0.241269	0.0817897			5	21	9.43396	35.8491
478	CRISPR-Cas Type I-F	PD-T4-8	-0.241269	0.0817897			19	5	35.8491	9.43396
479	Hachiman	RosmerTA	-0.24037	0.0829691			9	13	15.0943	24.5283
480	DS-38	SspBCDE	0.239117	0.0846356			3	4	5.66038	7.54717
481	pAgo_S2B	SspBCDE	0.239117	0.0846356			3	4	5.66038	7.54717
482	PsyrTA	SspBCDE	0.239117	0.0846356			3	4	5.66038	7.54717
483	SanaTA	Septu	0.239117	0.0846356			3	4	5.66038	7.54717
484	DRT9	Mokosh Type I-C	0.239117	0.0846356			4	3	7.54717	5.66038
485	Mokosh Type I-C	RnlAB	0.239117	0.0846356			3	4	5.66038	7.54717
486	JukAB	Tiamat	0.238364	0.0856485			25	5	43.3962	9.43396
487	PD_λ_5	RloC	0.235062	0.0902083			8	40	15.0943	47.1698
488	CRISPR-Cas Type I-F	RM Type III	0.234321	0.0912566			19	9	35.8491	16.9811
489	CRISPR-Cas Type I-F	Rst_HelicaseDUF2290	0.234321	0.0912566			19	8	35.8491	15.0943
490	Prometheus	RM Type IV	0.234321	0.0912566			8	21	15.0943	35.8491
491	Lamassu-Mrr	Shedu	0.233567	0.0923325			5	12	9.43396	22.6415
492	CBASS Type II	Pycsar	0.233567	0.0923325			12	6	22.6415	11.3208
493	RloC	RM Type IV	-0.233472	0.0924697			40	21	47.1698	35.8491
494	RM Type I	Shedu	-0.233468	0.0924753			51	12	67.9245	22.6415
495	CRISPR-Cas Type I-F	DarTG	0.233257	0.0927793			19	4	35.8491	7.54717
496	CRISPR-Cas Type I-F	PrrC	0.233257	0.0927793			19	4	35.8491	7.54717
497	DRT9	RM Type IV	0.233257	0.0927793			4	21	7.54717	35.8491
498	RM Type IV	RnlAB	0.233257	0.0927793			21	4	35.8491	7.54717
499	CRISPR-Cas Type I-F	DS-19	0.233257	0.0927793			19	4	35.8491	7.54717
500	CRISPR-Cas Type I-F	Septu	0.233257	0.0927793			19	4	35.8491	7.54717
501	AbiZ	Zorya Type I	0.231455	0.0954016			1	14	1.88679	26.4151
502	CoCoNut Type II	CoCoNut Type III-A	0.231455	0.0954016			14	1	26.4151	1.88679
503	CoCoNut Type II	Dsr Type I	0.231455	0.0954016			14	1	26.4151	1.88679
504	DS-38	RloC	-0.231455	0.0954016			3	40	5.66038	47.1698
505	Dsr Type I	Zorya Type I	0.231455	0.0954016			1	14	1.88679	26.4151
506	Gabija	Septu	-0.231455	0.0954016			24	4	39.6226	7.54717
507	Gabija	SspBCDE	-0.231455	0.0954016			24	4	39.6226	7.54717
508	pAgo_S2B	RloC	-0.231455	0.0954016			3	40	5.66038	47.1698
509	Bunzi	RloC	-0.231455	0.0954016			3	40	5.66038	47.1698
510	Druantia Type III	Mokosh Type I-A	-0.231455	0.0954016			11	9	20.7547	16.9811
511	PD-T4-6	RloC	-0.231455	0.0954016			3	40	5.66038	47.1698
512	PsyrTA	RloC	-0.231455	0.0954016			3	40	5.66038	47.1698
513	CRISPR-Cas Type I-F	PD_T7_2	0.229607	0.098151			19	6	35.8491	11.3208
514	JukAB	Prithvi	-0.229124	0.0988792			25	7	43.3962	13.2075
515	CBASS Type II	RM Type III	-0.228106	0.100429			12	9	22.6415	16.9811
516	CBASS Type II	PD_λ_5	-0.228106	0.100429			12	8	22.6415	15.0943
517	CBASS Type II	Prometheus	-0.228106	0.100429			12	8	22.6415	15.0943
518	CBASS Type II	Rst_HelicaseDUF2290	-0.228106	0.100429			12	8	22.6415	15.0943
519	PD_λ_5	Shedu	-0.228106	0.100429			8	12	15.0943	22.6415
520	Prometheus	Shedu	-0.228106	0.100429			8	12	15.0943	22.6415
521	Rst_HelicaseDUF2290	Shedu	-0.228106	0.100429			8	12	15.0943	22.6415
522	6A_MBL	JukAB	0.226166	0.103435			2	25	3.77358	43.3962
523	AbiD	JukAB	0.226166	0.103435			2	25	3.77358	43.3962
524	AbiE	JukAB	0.226166	0.103435			3	25	3.77358	43.3962
525	JukAB	VP1851	0.226166	0.103435			25	2	43.3962	3.77358
526	Hma	JukAB	0.226166	0.103435			2	25	3.77358	43.3962
527	CBASS Type I	RM Type II	0.225101	0.105113			5	35	9.43396	45.283
528	BREX Type I	Wadjet Type I	-0.225101	0.105113			5	39	9.43396	54.717
529	PD-T4-8	Wadjet Type I	-0.225101	0.105113			5	39	9.43396	54.717
530	CBASS Type I	Rst_HelicaseDUF2290	0.224537	0.106011			5	8	9.43396	15.0943
531	Prometheus	Shango	0.224537	0.106011			8	5	15.0943	9.43396
532	RM Type III	Shango	0.224537	0.106011			9	5	16.9811	9.43396
533	Rst_HelicaseDUF2290	Shango	0.224537	0.106011			8	5	15.0943	9.43396
534	SanaTA	Zorya Type I	0.223634	0.107459			3	14	5.66038	26.4151
535	CoCoNut Type II	PsyrTA	0.223634	0.107459			14	3	26.4151	5.66038
536	Mokosh Type I-C	Zorya Type I	0.223634	0.107459			3	14	5.66038	26.4151
537	CoCoNut Type II	Zorya Type I	0.223443	0.107767			14	14	26.4151	26.4151
538	DS-38	RM Type II	-0.222834	0.108755			3	35	5.66038	45.283
539	gcu24	RM Type II	-0.222834	0.108755			3	35	5.66038	45.283
540	pAgo_S2B	RM Type II	-0.222834	0.108755			3	35	5.66038	45.283
541	Mokosh Type I-C	Wadjet Type I	0.222834	0.108755			3	39	5.66038	54.717
542	PD-T4-6	RM Type II	-0.222834	0.108755			3	35	5.66038	45.283
543	Prithvi	RosmerTA	-0.222388	0.109483			7	13	13.2075	24.5283
544	CBASS Type III	Zorya Type I	0.221007	0.111762			11	14	20.7547	26.4151
545	JukAB	RM Type IV	0.218682	0.115679			25	21	43.3962	35.8491
546	RM Type II	Wadjet Type I	0.218391	0.116176			35	39	45.283	54.717
547	CRISPR-Cas Type I-E	Wadjet Type I	-0.217682	0.117394			2	39	3.77358	54.717
548	Druantia Type I	Wadjet Type I	-0.217682	0.117394			2	39	3.77358	54.717
549	DS-14	Wadjet Type I	-0.217682	0.117394			2	39	3.77358	54.717
550	HEC-04	Wadjet Type I	-0.217682	0.117394			2	39	3.77358	54.717
551	AbiE	RM Type II	0.217682	0.117394			3	35	3.77358	45.283
552	Belisama	Wadjet Type I	-0.217682	0.117394			2	39	3.77358	54.717
553	DISARM Type I	Wadjet Type I	-0.217682	0.117394			2	39	3.77358	54.717
554	DS-1	RM Type II	0.217682	0.117394			2	35	3.77358	45.283
555	DS-11	Wadjet Type I	-0.217682	0.117394			2	39	3.77358	54.717
556	Gao system Qat	RM Type II	0.217682	0.117394			3	35	3.77358	45.283
557	CRISPR-Cas Type IV-E	RM Type II	0.217682	0.117394			2	35	3.77358	45.283
558	Hma	RM Type II	0.217682	0.117394			2	35	3.77358	45.283
559	RM Type II	VP1851	0.217682	0.117394			35	2	45.283	3.77358
560	CBASS Type II	RM Type IV	-0.216402	0.11962			12	21	22.6415	35.8491
561	Druantia Type III	Prometheus	-0.21578	0.120714			11	8	20.7547	15.0943
562	CBASS Type III	RM Type III	-0.21578	0.120714			11	9	20.7547	16.9811
563	Druantia Type III	Hachiman	-0.21578	0.120714			11	9	20.7547	15.0943
564	Druantia Type III	Rst_HelicaseDUF2290	-0.21578	0.120714			11	8	20.7547	15.0943
565	Gao system Qat	Prithvi	0.215197	0.121744			3	7	3.77358	13.2075
566	Prithvi	Retron Type II	0.215197	0.121744			7	2	13.2075	3.77358
567	Gabija	Zorya Type I	0.214616	0.122778			24	14	39.6226	26.4151
568	Bunzi	JukAB	-0.214476	0.123029			3	25	5.66038	43.3962
569	DS-38	JukAB	-0.214476	0.123029			3	25	5.66038	43.3962
570	gcu24	JukAB	-0.214476	0.123029			3	25	5.66038	43.3962
571	JukAB	pAgo_S2B	-0.214476	0.123029			25	3	43.3962	5.66038
572	JukAB	PD-T4-6	-0.214476	0.123029			25	3	43.3962	5.66038
573	JukAB	SanaTA	-0.214476	0.123029			25	3	43.3962	5.66038
574	CoCoNut Type II	Lamassu-Mrr	-0.214071	0.123754			14	5	26.4151	9.43396
575	DS-32	Zorya Type I	-0.214071	0.123754			6	14	11.3208	26.4151
576	CoCoNut Type II	DS-32	-0.214071	0.123754			14	6	26.4151	11.3208
577	RM Type IV	RosmerTA	0.213946	0.12398			21	13	35.8491	24.5283
578	CRISPR-Cas Type I-F	DRT9	-0.213584	0.124632			19	4	35.8491	7.54717
579	CRISPR-Cas Type I-F	Gao system Mza	-0.213584	0.124632			19	4	35.8491	7.54717
580	CRISPR-Cas Type I-F	RnlAB	-0.213584	0.124632			19	4	35.8491	7.54717
581	DarTG	RM Type IV	-0.213584	0.124632			4	21	7.54717	35.8491
582	DS-19	RM Type IV	-0.213584	0.124632			4	21	7.54717	35.8491
583	Gao system Mza	RM Type IV	-0.213584	0.124632			4	21	7.54717	35.8491
584	PrrC	RM Type IV	-0.213584	0.124632			4	21	7.54717	35.8491
585	BREX Type I	RloC	0.212258	0.127044			5	40	9.43396	47.1698
586	PD-T4-8	RloC	0.212258	0.127044			5	40	9.43396	47.1698
587	BREX Type I	RM Type I	0.212238	0.127081			5	51	9.43396	67.9245
588	PD-T4-8	RM Type I	0.212238	0.127081			5	51	9.43396	67.9245
589	RM Type I	Tiamat	0.212238	0.127081			51	5	67.9245	9.43396
590	PD_T7_2	RosmerTA	0.211524	0.128396			6	13	11.3208	24.5283
591	RloC	Shedu	0.211295	0.128818			40	12	47.1698	22.6415
592	Prithvi	Shedu	-0.211042	0.129288			7	12	13.2075	22.6415
593	Druantia Type II	RM Type I	-0.210882	0.129586			1	51	1.88679	67.9245
594	DS-2	RM Type I	-0.210882	0.129586			1	51	1.88679	67.9245
595	DS-24	RM Type I	-0.210882	0.129586			1	51	1.88679	67.9245
596	Menshen	RM Type I	-0.210882	0.129586			2	51	3.77358	67.9245
597	PfiAT	RM Type I	-0.210882	0.129586			1	51	1.88679	67.9245
598	RM Type I	Rst_3HP	-0.210882	0.129586			51	1	67.9245	1.88679
599	BstA	RM Type I	-0.210882	0.129586			1	51	1.88679	67.9245
600	Dpd	RM Type I	-0.210882	0.129586			1	51	1.88679	67.9245
601	DS-16	RM Type I	-0.210882	0.129586			1	51	1.88679	67.9245
602	Erebus	RM Type I	-0.210882	0.129586			1	51	1.88679	67.9245
603	RM Type I	Shango	-0.209585	0.132015			51	5	67.9245	9.43396
604	CRISPR-Cas Type I-E	RloC	0.209575	0.132035			2	40	3.77358	47.1698
605	Druantia Type I	RloC	0.209575	0.132035			2	40	3.77358	47.1698
606	DS-14	RloC	0.209575	0.132035			2	40	3.77358	47.1698
607	HEC-04	RloC	0.209575	0.132035			2	40	3.77358	47.1698
608	Hma	RloC	0.209575	0.132035			2	40	3.77358	47.1698
609	RloC	VP1851	0.209575	0.132035			40	2	47.1698	3.77358
610	Mokosh Type I-A	RosmerTA	0.209351	0.132458			9	13	16.9811	24.5283
611	CBASS Type III	JukAB	0.208995	0.133131			11	25	20.7547	43.3962
612	JukAB	RosmerTA	0.208681	0.133728			25	13	43.3962	24.5283
613	DRT9	Gabija	0.206656	0.137627			4	24	7.54717	39.6226
614	Gabija	Gao system Mza	0.206656	0.137627			24	4	39.6226	7.54717
615	Gabija	RnlAB	0.206656	0.137627			24	4	39.6226	7.54717
616	CBASS Type III	PD-T7-1	0.206036	0.138839			11	4	20.7547	7.54717
617	CRISPR-Cas Type I-F	Wadjet Type I	0.205806	0.139289			19	39	35.8491	54.717
618	RM Type IV	Wadjet Type I	0.205806	0.139289			21	39	35.8491	54.717
619	RloC	Zorya Type I	0.205427	0.140035			40	14	47.1698	26.4151
620	Lamassu-Mrr	Wadjet Type I	0.205406	0.140078			5	39	9.43396	54.717
621	CRISPR-Cas Type I-F	PD_λ_5	-0.20529	0.140306			19	8	35.8491	15.0943
622	PD_λ_5	RM Type IV	-0.20529	0.140306			8	21	15.0943	35.8491
623	Prithvi	RM Type II	0.204899	0.14108			7	35	13.2075	45.283
624	Prithvi	Wadjet Type I	-0.204899	0.14108			7	39	13.2075	54.717
625	Lamassu-Mrr	RosmerTA	-0.203689	0.143493			5	13	9.43396	24.5283
626	RosmerTA	Shedu	-0.203635	0.143601			13	12	24.5283	22.6415
627	RloC	RM Type II	0.203439	0.143996			40	35	47.1698	45.283
628	Nantosuelta	RM Type III	-0.203331	0.144213			10	9	18.8679	16.9811
629	Nantosuelta	Rst_HelicaseDUF2290	-0.203331	0.144213			10	8	18.8679	15.0943
630	Gabija	Prithvi	-0.202076	0.146759			24	7	39.6226	13.2075
631	RloC	RM Type I	-0.201945	0.147027			40	51	47.1698	67.9245
632	Wadjet Type I	Zorya Type I	0.20115	0.148658			39	14	54.717	26.4151
633	CBASS Type III	CoCoNut Type II	-0.201096	0.14877			11	14	20.7547	26.4151
634	SanaTA	Tiamat	0.200278	0.150465			3	5	5.66038	9.43396
635	CBASS Type I	PsyrTA	0.200278	0.150465			5	3	9.43396	5.66038
636	CBASS Type III	CRISPR-Cas Type I-F	0.199521	0.152044			11	19	20.7547	35.8491
637	CBASS Type III	RM Type IV	0.199521	0.152044			11	21	20.7547	35.8491
638	Bunzi	Gabija	-0.198431	0.154341			3	24	5.66038	39.6226
639	Gabija	gcu24	-0.198431	0.154341			24	3	39.6226	5.66038
640	Gabija	PD-T4-6	-0.198431	0.154341			24	3	39.6226	5.66038
641	JukAB	RM Type II	0.197693	0.155912			25	35	43.3962	45.283
642	Gabija	Pycsar	0.197556	0.156206			24	6	39.6226	11.3208
643	Gabija	RM Type I	0.196597	0.158266			24	51	39.6226	67.9245
644	DS-6	RM Type I	-0.194635	0.162541			3	51	5.66038	67.9245
645	BREX Type I	Zorya Type I	-0.193373	0.165337			5	14	9.43396	26.4151
646	BREX Type III	Zorya Type I	-0.193373	0.165337			5	14	9.43396	26.4151
647	PD-T4-8	Zorya Type I	-0.193373	0.165337			5	14	9.43396	26.4151
648	Tiamat	Zorya Type I	-0.193373	0.165337			5	14	9.43396	26.4151
649	CBASS Type II	DS-32	-0.193297	0.165507			12	6	22.6415	11.3208
650	PD_T7_2	Shedu	-0.193297	0.165507			6	12	11.3208	22.6415
651	DS-1	Lamassu-Cap4_nuclease	0.193086	0.165978			2	8	3.77358	15.0943
652	6A_MBL	Lamassu-Cap4_nuclease	0.193086	0.165978			2	8	3.77358	15.0943
653	6A_MBL	RM Type III	0.193086	0.165978			2	9	3.77358	16.9811
654	AbiD	Lamassu-Cap4_nuclease	0.193086	0.165978			2	8	3.77358	15.0943
655	AbiE	Hachiman	0.193086	0.165978			3	9	3.77358	15.0943
656	Belisama	Hachiman	0.193086	0.165978			2	9	3.77358	15.0943
657	Belisama	Lamassu-Cap4_nuclease	0.193086	0.165978			2	8	3.77358	15.0943
658	Belisama	PD_λ_5	0.193086	0.165978			2	8	3.77358	15.0943
659	DISARM Type I	Hachiman	0.193086	0.165978			2	9	3.77358	15.0943
660	DISARM Type I	Lamassu-Cap4_nuclease	0.193086	0.165978			2	8	3.77358	15.0943
661	DS-1	Hachiman	0.193086	0.165978			2	9	3.77358	15.0943
662	DS-1	PD_λ_5	0.193086	0.165978			2	8	3.77358	15.0943
663	DS-1	RM Type III	0.193086	0.165978			2	9	3.77358	16.9811
664	Gao system Iet	PD_λ_5	0.193086	0.165978			2	8	3.77358	15.0943
665	Hachiman	Retron Type II	0.193086	0.165978			9	2	15.0943	3.77358
666	Lamassu-Cap4_nuclease	Retron Type II	0.193086	0.165978			8	2	15.0943	3.77358
667	Lamassu-Cap4_nuclease	Rst_DUF4238	0.193086	0.165978			8	2	15.0943	3.77358
668	Retron Type II	RM Type III	0.193086	0.165978			2	9	3.77358	16.9811
669	Gabija	RM Type II	0.193012	0.166143			24	35	39.6226	45.283
670	Pycsar	Zorya Type I	0.191135	0.170381			6	14	11.3208	26.4151
671	Hachiman	Mokosh Type I-A	-0.190693	0.171391			9	9	15.0943	16.9811
672	CRISPR-Cas Type I-F	RM Type II	0.189401	0.174364			19	35	35.8491	45.283
673	DarTG	DS-19	0.188776	0.175818			4	4	7.54717	7.54717
674	DS-19	PrrC	0.188776	0.175818			4	4	7.54717	7.54717
675	Gao system Mza	Septu	0.188776	0.175818			4	4	7.54717	7.54717
676	Nantosuelta	Prithvi	-0.18812	0.17735			10	7	18.8679	13.2075
677	Mokosh Type I-A	RM Type I	0.187946	0.17776			9	51	16.9811	67.9245
678	DRT9	RM Type I	0.187885	0.177904			4	51	7.54717	67.9245
679	RM Type I	RnlAB	0.187885	0.177904			51	4	67.9245	7.54717
680	DS-19	RM Type I	0.187885	0.177904			4	51	7.54717	67.9245
681	CBASS Type II	Zorya Type I	0.187151	0.179633			12	14	22.6415	26.4151
682	AbiD	RloC	-0.18712	0.179707			2	40	3.77358	47.1698
683	Belisama	RloC	-0.18712	0.179707			2	40	3.77358	47.1698
684	Borvo	RloC	-0.18712	0.179707			2	40	3.77358	47.1698
685	DRT Type II	RloC	-0.18712	0.179707			2	40	3.77358	47.1698
686	DS-11	RloC	-0.18712	0.179707			2	40	3.77358	47.1698
687	Gao system Iet	RloC	-0.18712	0.179707			2	40	3.77358	47.1698
688	Old_exonuclease	RloC	-0.18712	0.179707			2	40	3.77358	47.1698
689	Septu	Shedu	0.186774	0.180527			4	12	7.54717	22.6415
690	AbiZ	CRISPR-Cas Type I-F	0.185507	0.183556			1	19	1.88679	35.8491
691	BREX Type II	CRISPR-Cas Type I-F	0.185507	0.183556			1	19	1.88679	35.8491
692	CRISPR-Cas Type I-F	DS-2	0.185507	0.183556			19	1	35.8491	1.88679
693	CRISPR-Cas Type I-F	pAgo_LongB	0.185507	0.183556			19	1	35.8491	1.88679
694	CRISPR-Cas Type I-F	TIR Type III	0.185507	0.183556			19	1	35.8491	1.88679
695	RM Type IV	ShosTA	0.185507	0.183556			21	1	35.8491	1.88679
696	Avs_V	RM Type IV	0.185507	0.183556			1	21	1.88679	35.8491
697	CRISPR-Cas Type I-F	Retron Type III	0.185507	0.183556			19	1	35.8491	1.88679
698	CRISPR-Cas Type I-F	Retron Type IV	0.185507	0.183556			19	1	35.8491	1.88679
699	Druantia Type III	RM Type II	-0.185167	0.184375			11	35	20.7547	45.283
700	Mokosh Type I-A	Zorya Type I	0.18495	0.184899			9	14	16.9811	26.4151
701	BREX Type III	RosmerTA	-0.183995	0.187217			5	13	9.43396	24.5283
702	Druantia Type III	RosmerTA	-0.18362	0.188134			11	13	20.7547	24.5283
703	CRISPR-Cas Type I-F	DS-38	-0.18311	0.189384			19	3	35.8491	5.66038
704	CRISPR-Cas Type I-F	gcu24	-0.18311	0.189384			19	3	35.8491	5.66038
705	CRISPR-Cas Type I-F	pAgo_S2B	-0.18311	0.189384			19	3	35.8491	5.66038
706	CRISPR-Cas Type I-F	PsyrTA	-0.18311	0.189384			19	3	35.8491	5.66038
707	gcu24	RM Type IV	-0.18311	0.189384			3	21	5.66038	35.8491
708	Bunzi	CRISPR-Cas Type I-F	-0.18311	0.189384			3	19	5.66038	35.8491
709	CRISPR-Cas Type I-F	DS-6	-0.18311	0.189384			19	3	35.8491	5.66038
710	DS-6	RM Type IV	-0.18311	0.189384			3	21	5.66038	35.8491
711	PD-T4-6	RM Type IV	-0.18311	0.189384			3	21	5.66038	35.8491
712	Druantia Type III	DS-32	-0.182851	0.190021			11	6	20.7547	11.3208
713	Druantia Type III	Lamassu-Mrr	-0.182851	0.190021			11	5	20.7547	9.43396
714	Druantia Type III	PD_T7_2	-0.182851	0.190021			11	6	20.7547	11.3208
715	Lamassu-Cap4_nuclease	Lamassu-Mrr	0.182034	0.192044			8	5	15.0943	9.43396
716	DS-32	RM Type III	0.182034	0.192044			6	9	11.3208	16.9811
717	PD_T7_2	RM Type III	0.182034	0.192044			6	9	11.3208	16.9811
718	6A_MBL	Wadjet Type I	0.180151	0.196761			2	39	3.77358	54.717
719	AbiE	Wadjet Type I	0.180151	0.196761			3	39	3.77358	54.717
720	Borvo	Wadjet Type I	0.180151	0.196761			2	39	3.77358	54.717
721	CRISPR-Cas Type IV-E	Wadjet Type I	0.180151	0.196761			2	39	3.77358	54.717
722	DRT Type II	Wadjet Type I	0.180151	0.196761			2	39	3.77358	54.717
723	Hma	Wadjet Type I	0.180151	0.196761			2	39	3.77358	54.717
724	Old_exonuclease	Wadjet Type I	0.180151	0.196761			2	39	3.77358	54.717
725	VP1851	Wadjet Type I	0.180151	0.196761			2	39	3.77358	54.717
726	AbiD	Wadjet Type I	0.180151	0.196761			2	39	3.77358	54.717
727	DS-11	RM Type II	-0.180151	0.196761			2	35	3.77358	45.283
728	RM Type II	Rst_DUF4238	-0.180151	0.196761			35	2	45.283	3.77358
729	Borvo	RM Type II	-0.180151	0.196761			2	35	3.77358	45.283
730	CRISPR-Cas Type I-E	RM Type II	-0.180151	0.196761			2	35	3.77358	45.283
731	DRT Type II	RM Type II	-0.180151	0.196761			2	35	3.77358	45.283
732	Druantia Type I	RM Type II	-0.180151	0.196761			2	35	3.77358	45.283
733	DS-14	RM Type II	-0.180151	0.196761			2	35	3.77358	45.283
734	HEC-04	RM Type II	-0.180151	0.196761			2	35	3.77358	45.283
735	Old_exonuclease	RM Type II	-0.180151	0.196761			2	35	3.77358	45.283
736	Hachiman	Prometheus	-0.177778	0.202822			9	8	15.0943	15.0943
737	Hachiman	Rst_HelicaseDUF2290	-0.177778	0.202822			9	8	15.0943	15.0943
738	Lamassu-Cap4_nuclease	Prometheus	-0.177778	0.202822			8	8	15.0943	15.0943
739	Lamassu-Cap4_nuclease	Rst_HelicaseDUF2290	-0.177778	0.202822			8	8	15.0943	15.0943
740	RloC	Tiamat	-0.175662	0.208336			40	5	47.1698	9.43396
741	BREX Type I	CBASS Type II	-0.174608	0.211123			5	12	9.43396	22.6415
742	BREX Type III	Shedu	-0.174608	0.211123			5	12	9.43396	22.6415
743	CBASS Type I	CBASS Type II	-0.174608	0.211123			5	12	9.43396	22.6415
744	CBASS Type I	Shedu	-0.174608	0.211123			5	12	9.43396	22.6415
745	CBASS Type II	PD-T4-8	-0.174608	0.211123			12	5	22.6415	9.43396
746	CBASS Type II	Tiamat	-0.174608	0.211123			12	5	22.6415	9.43396
747	Shedu	Tiamat	-0.174608	0.211123			12	5	22.6415	9.43396
748	Mokosh Type I-A	Retron Type II	0.174149	0.212344			9	2	16.9811	3.77358
749	Mokosh Type I-A	Rst_DUF4238	0.174149	0.212344			9	2	16.9811	3.77358
750	CBASS Type III	Lamassu-Cap4_nuclease	0.174095	0.212487			11	8	20.7547	15.0943
751	CBASS Type III	Rst_HelicaseDUF2290	0.174095	0.212487			11	8	20.7547	15.0943
752	Belisama	JukAB	-0.173394	0.214364			2	25	3.77358	43.3962
753	Borvo	JukAB	-0.173394	0.214364			2	25	3.77358	43.3962
754	CRISPR-Cas Type I-E	JukAB	-0.173394	0.214364			2	25	3.77358	43.3962
755	CRISPR-Cas Type IV-E	JukAB	-0.173394	0.214364			2	25	3.77358	43.3962
756	DISARM Type I	JukAB	-0.173394	0.214364			2	25	3.77358	43.3962
757	DRT Type II	JukAB	-0.173394	0.214364			2	25	3.77358	43.3962
758	Druantia Type I	JukAB	-0.173394	0.214364			2	25	3.77358	43.3962
759	DS-11	JukAB	-0.173394	0.214364			2	25	3.77358	43.3962
760	DS-14	JukAB	-0.173394	0.214364			2	25	3.77358	43.3962
761	Gao system Qat	JukAB	-0.173394	0.214364			3	25	3.77358	43.3962
762	HEC-04	JukAB	-0.173394	0.214364			2	25	3.77358	43.3962
763	JukAB	Old_exonuclease	-0.173394	0.214364			25	2	43.3962	3.77358
764	JukAB	Retron Type II	-0.173394	0.214364			25	2	43.3962	3.77358
765	Prithvi	RM Type IV	0.173214	0.214847			7	21	13.2075	35.8491
766	Nantosuelta	Pycsar	-0.172303	0.217306			10	6	18.8679	11.3208
767	Hachiman	Wadjet Type I	0.171808	0.21865			9	39	15.0943	54.717
768	PD_λ_5	RM Type II	-0.171808	0.21865			8	35	15.0943	45.283
769	RM Type III	Wadjet Type I	0.171808	0.21865			9	39	16.9811	54.717
770	CoCoNut Type III-A	Gabija	0.171184	0.220352			1	24	1.88679	39.6226
771	Dsr Type I	Gabija	0.171184	0.220352			1	24	1.88679	39.6226
772	BREX Type II	Gabija	0.171184	0.220352			1	24	1.88679	39.6226
773	CoCoNut Type II	DRT9	-0.171184	0.220352			14	4	26.4151	7.54717
774	CoCoNut Type II	PD-T7-1	-0.171184	0.220352			14	4	26.4151	7.54717
775	CoCoNut Type II	RnlAB	-0.171184	0.220352			14	4	26.4151	7.54717
776	CoCoNut Type II	Septu	-0.171184	0.220352			14	4	26.4151	7.54717
777	CoCoNut Type II	SspBCDE	-0.171184	0.220352			14	4	26.4151	7.54717
778	DarTG	Zorya Type I	-0.171184	0.220352			4	14	7.54717	26.4151
779	DRT9	Zorya Type I	-0.171184	0.220352			4	14	7.54717	26.4151
780	DS-19	Zorya Type I	-0.171184	0.220352			4	14	7.54717	26.4151
781	Gabija	pAgo_LongB	0.171184	0.220352			24	1	39.6226	1.88679
782	Gabija	PfiAT	0.171184	0.220352			24	1	39.6226	1.88679
783	Gabija	ShosTA	0.171184	0.220352			24	1	39.6226	1.88679
784	Gabija	TIR Type III	0.171184	0.220352			24	1	39.6226	1.88679
785	Gao system Mza	Zorya Type I	-0.171184	0.220352			4	14	7.54717	26.4151
786	PrrC	Zorya Type I	-0.171184	0.220352			4	14	7.54717	26.4151
787	RnlAB	Zorya Type I	-0.171184	0.220352			4	14	7.54717	26.4151
788	Septu	Zorya Type I	-0.171184	0.220352			4	14	7.54717	26.4151
789	SspBCDE	Zorya Type I	-0.171184	0.220352			4	14	7.54717	26.4151
790	Gao system Mza	Wadjet Type I	-0.170572	0.222031			4	39	7.54717	54.717
791	DS-32	Mokosh Type I-C	0.170176	0.223123			6	3	11.3208	5.66038
792	CBASS Type III	Shedu	0.167798	0.229753			11	12	20.7547	22.6415
793	DS-32	JukAB	0.167758	0.229866			6	25	11.3208	43.3962
794	JukAB	Pycsar	0.167758	0.229866			25	6	43.3962	11.3208
795	JukAB	Zorya Type I	0.16618	0.23434			25	14	43.3962	26.4151
796	Druantia Type III	Shango	-0.165172	0.237231			11	5	20.7547	9.43396
797	BREX Type I	Druantia Type III	-0.165172	0.237231			5	11	9.43396	20.7547
798	Druantia Type III	PD-T4-8	-0.165172	0.237231			11	5	20.7547	9.43396
799	Lamassu-Cap4_nuclease	Prithvi	-0.164478	0.239234			8	7	15.0943	13.2075
800	Prithvi	Prometheus	-0.164478	0.239234			7	8	13.2075	15.0943
801	Prithvi	RM Type III	-0.164478	0.239234			7	9	13.2075	16.9811
802	BREX Type III	Wadjet Type I	0.163932	0.240819			5	39	9.43396	54.717
803	Tiamat	Wadjet Type I	0.163932	0.240819			5	39	9.43396	54.717
804	BREX Type I	RM Type II	-0.163932	0.240819			5	35	9.43396	45.283
805	PD-T4-8	RM Type II	-0.163932	0.240819			5	35	9.43396	45.283
806	DS-19	RosmerTA	-0.162882	0.243887			4	13	7.54717	24.5283
807	DarTG	RosmerTA	-0.162882	0.243887			4	13	7.54717	24.5283
808	Gao system Mza	RosmerTA	-0.162882	0.243887			4	13	7.54717	24.5283
809	PD-T7-1	RosmerTA	-0.162882	0.243887			4	13	7.54717	24.5283
810	PrrC	RosmerTA	-0.162882	0.243887			4	13	7.54717	24.5283
811	RosmerTA	Septu	-0.162882	0.243887			13	4	24.5283	7.54717
812	RosmerTA	SspBCDE	-0.162882	0.243887			13	4	24.5283	7.54717
813	BREX Type III	CRISPR-Cas Type I-F	0.162539	0.244895			5	19	9.43396	35.8491
814	CBASS Type I	CRISPR-Cas Type I-F	0.162539	0.244895			5	19	9.43396	35.8491
815	Hachiman	JukAB	0.162521	0.244949			9	25	15.0943	43.3962
816	Prometheus	RM Type I	0.162461	0.245125			8	51	15.0943	67.9245
817	DS-32	Mokosh Type I-A	-0.161593	0.247691			6	9	11.3208	16.9811
818	Lamassu-Mrr	Mokosh Type I-A	-0.161593	0.247691			5	9	9.43396	16.9811
819	Mokosh Type I-A	PD_T7_2	-0.161593	0.247691			9	6	16.9811	11.3208
820	Mokosh Type I-A	Pycsar	-0.161593	0.247691			9	6	16.9811	11.3208
821	JukAB	Nantosuelta	0.161556	0.247798			25	10	43.3962	18.8679
822	Bunzi	RM Type I	0.161077	0.249222			3	51	5.66038	67.9245
823	DS-38	RM Type I	0.161077	0.249222			3	51	5.66038	67.9245
824	Mokosh Type I-C	RM Type I	0.161077	0.249222			3	51	5.66038	67.9245
825	pAgo_S2B	RM Type I	0.161077	0.249222			3	51	5.66038	67.9245
826	PsyrTA	RM Type I	0.161077	0.249222			3	51	5.66038	67.9245
827	RM Type I	SanaTA	0.161077	0.249222			51	3	67.9245	5.66038
828	Belisama	Gabija	-0.160422	0.251178			2	24	3.77358	39.6226
829	Borvo	Gabija	-0.160422	0.251178			2	24	3.77358	39.6226
830	CRISPR-Cas Type I-E	Gabija	-0.160422	0.251178			2	24	3.77358	39.6226
831	DISARM Type I	Gabija	-0.160422	0.251178			2	24	3.77358	39.6226
832	DRT Type II	Gabija	-0.160422	0.251178			2	24	3.77358	39.6226
833	Druantia Type I	Gabija	-0.160422	0.251178			2	24	3.77358	39.6226
834	DS-14	Gabija	-0.160422	0.251178			2	24	3.77358	39.6226
835	Gabija	Gao system Qat	-0.160422	0.251178			24	3	39.6226	3.77358
836	Gabija	HEC-04	-0.160422	0.251178			24	2	39.6226	3.77358
837	Gabija	Old_exonuclease	-0.160422	0.251178			24	2	39.6226	3.77358
838	Gabija	Retron Type II	-0.160422	0.251178			24	2	39.6226	3.77358
839	Gabija	VP1851	-0.160422	0.251178			24	2	39.6226	3.77358
840	CBASS Type II	CRISPR-Cas Type I-F	0.159641	0.253525			12	19	22.6415	35.8491
841	PD-T7-1	RloC	0.159285	0.254598			4	40	7.54717	47.1698
842	JukAB	ShosTA	0.158378	0.257348			25	1	43.3962	1.88679
843	CoCoNut Type III-A	JukAB	0.158378	0.257348			1	25	1.88679	43.3962
844	Dsr Type I	JukAB	0.158378	0.257348			1	25	1.88679	43.3962
845	CRISPR-Cas Type I-F	Mokosh Type I-C	0.157411	0.260303			19	3	35.8491	5.66038
846	Mokosh Type I-C	RM Type IV	0.157411	0.260303			3	21	5.66038	35.8491
847	JukAB	Rst_HelicaseDUF2290	-0.156502	0.2631			25	8	43.3962	15.0943
848	Druantia Type III	Gabija	0.15614	0.264219			11	24	20.7547	39.6226
849	BREX Type III	Nantosuelta	-0.155643	0.26576			5	10	9.43396	18.8679
850	CBASS Type I	Nantosuelta	-0.155643	0.26576			5	10	9.43396	18.8679
851	Nantosuelta	Shango	-0.155643	0.26576			10	5	18.8679	9.43396
852	CBASS Type II	DarTG	-0.154572	0.269105			12	4	22.6415	7.54717
853	CBASS Type II	Gao system Mza	-0.154572	0.269105			12	4	22.6415	7.54717
854	CBASS Type II	PrrC	-0.154572	0.269105			12	4	22.6415	7.54717
855	CBASS Type II	Septu	-0.154572	0.269105			12	4	22.6415	7.54717
856	CBASS Type II	SspBCDE	-0.154572	0.269105			12	4	22.6415	7.54717
857	Shedu	SspBCDE	-0.154572	0.269105			12	4	22.6415	7.54717
858	CBASS Type II	DRT9	-0.154572	0.269105			12	4	22.6415	7.54717
859	CBASS Type II	PD-T7-1	-0.154572	0.269105			12	4	22.6415	7.54717
860	CBASS Type II	RnlAB	-0.154572	0.269105			12	4	22.6415	7.54717
861	DRT9	Shedu	-0.154572	0.269105			4	12	7.54717	22.6415
862	PD-T7-1	Shedu	-0.154572	0.269105			4	12	7.54717	22.6415
863	RnlAB	Shedu	-0.154572	0.269105			4	12	7.54717	22.6415
864	Lamassu-Mrr	RM Type I	-0.15419	0.270306			5	51	9.43396	67.9245
865	CBASS Type I	CBASS Type III	0.153159	0.273558			5	11	9.43396	20.7547
866	CBASS Type I	Druantia Type III	0.153159	0.273558			5	11	9.43396	20.7547
867	PD-T7-1	Zorya Type I	0.152843	0.274562			4	14	7.54717	26.4151
868	AbiZ	Wadjet Type I	-0.152437	0.275853			1	39	1.88679	54.717
869	BREX Type II	Wadjet Type I	-0.152437	0.275853			1	39	1.88679	54.717
870	DS-2	Wadjet Type I	-0.152437	0.275853			1	39	1.88679	54.717
871	pAgo_LongB	Wadjet Type I	-0.152437	0.275853			1	39	1.88679	54.717
872	TIR Type III	Wadjet Type I	-0.152437	0.275853			1	39	1.88679	54.717
873	AbiZ	RM Type II	0.152437	0.275853			1	35	1.88679	45.283
874	Avs_V	Wadjet Type I	-0.152437	0.275853			1	39	1.88679	54.717
875	BstA	Wadjet Type I	-0.152437	0.275853			1	39	1.88679	54.717
876	dCTPdeaminase	Wadjet Type I	-0.152437	0.275853			1	39	1.88679	54.717
877	Dpd	Wadjet Type I	-0.152437	0.275853			1	39	1.88679	54.717
878	DS-16	RM Type II	0.152437	0.275853			1	35	1.88679	45.283
879	DS-16	Wadjet Type I	-0.152437	0.275853			1	39	1.88679	54.717
880	DS-24	Wadjet Type I	-0.152437	0.275853			1	39	1.88679	54.717
881	Dsr Type I	RM Type II	0.152437	0.275853			1	35	1.88679	45.283
882	Erebus	Wadjet Type I	-0.152437	0.275853			1	39	1.88679	54.717
883	Menshen	Wadjet Type I	-0.152437	0.275853			2	39	3.77358	54.717
884	PfiAT	RM Type II	0.152437	0.275853			1	35	1.88679	45.283
885	PfiAT	Wadjet Type I	-0.152437	0.275853			1	39	1.88679	54.717
886	Retron Type III	RM Type II	0.152437	0.275853			1	35	1.88679	45.283
887	Retron Type III	Wadjet Type I	-0.152437	0.275853			1	39	1.88679	54.717
888	Retron Type IV	RM Type II	0.152437	0.275853			1	35	1.88679	45.283
889	Retron Type IV	Wadjet Type I	-0.152437	0.275853			1	39	1.88679	54.717
890	Rst_3HP	Wadjet Type I	-0.152437	0.275853			1	39	1.88679	54.717
891	TgvAB	Wadjet Type I	-0.152437	0.275853			1	39	1.88679	54.717
892	BREX Type I	JukAB	-0.152357	0.276111			5	25	9.43396	43.3962
893	JukAB	PD-T4-8	-0.152357	0.276111			25	5	43.3962	9.43396
894	Septu	Tiamat	0.152153	0.276761			4	5	7.54717	9.43396
895	DS-32	Lamassu-Cap4_nuclease	-0.150649	0.281593			6	8	11.3208	15.0943
896	DS-32	PD_λ_5	-0.150649	0.281593			6	8	11.3208	15.0943
897	Lamassu-Cap4_nuclease	PD_T7_2	-0.150649	0.281593			8	6	15.0943	11.3208
898	Lamassu-Mrr	PD_λ_5	-0.150649	0.281593			5	8	9.43396	15.0943
899	Lamassu-Mrr	Prometheus	-0.150649	0.281593			5	8	9.43396	15.0943
900	Lamassu-Mrr	RM Type III	-0.150649	0.281593			5	9	9.43396	16.9811
901	Lamassu-Mrr	Rst_HelicaseDUF2290	-0.150649	0.281593			5	8	9.43396	15.0943
902	PD_T7_2	PD_λ_5	-0.150649	0.281593			6	8	11.3208	15.0943
903	PD_λ_5	Pycsar	-0.150649	0.281593			8	6	15.0943	11.3208
904	Pycsar	RM Type III	-0.150649	0.281593			6	9	11.3208	16.9811
905	DS-32	Hachiman	-0.150649	0.281593			6	9	11.3208	15.0943
906	DS-32	Rst_HelicaseDUF2290	-0.150649	0.281593			6	8	11.3208	15.0943
907	Hachiman	Pycsar	-0.150649	0.281593			9	6	15.0943	11.3208
908	Prometheus	Pycsar	-0.150649	0.281593			8	6	15.0943	11.3208
909	Pycsar	Rst_HelicaseDUF2290	-0.150649	0.281593			6	8	11.3208	15.0943
910	Hachiman	Shedu	0.149695	0.284687			9	12	15.0943	22.6415
911	Lamassu-Cap4_nuclease	Shedu	0.149695	0.284687			8	12	15.0943	22.6415
912	RM Type III	Shedu	0.149695	0.284687			9	12	16.9811	22.6415
913	AbiD	CRISPR-Cas Type I-F	-0.148036	0.290118			2	19	3.77358	35.8491
914	CRISPR-Cas Type I-E	CRISPR-Cas Type I-F	-0.148036	0.290118			2	19	3.77358	35.8491
915	CRISPR-Cas Type I-E	RM Type IV	-0.148036	0.290118			2	21	3.77358	35.8491
916	CRISPR-Cas Type I-F	Druantia Type I	-0.148036	0.290118			19	2	35.8491	3.77358
917	CRISPR-Cas Type I-F	DS-1	-0.148036	0.290118			19	2	35.8491	3.77358
918	CRISPR-Cas Type I-F	DS-11	-0.148036	0.290118			19	2	35.8491	3.77358
919	CRISPR-Cas Type I-F	DS-14	-0.148036	0.290118			19	2	35.8491	3.77358
920	CRISPR-Cas Type I-F	Gao system Iet	-0.148036	0.290118			19	2	35.8491	3.77358
921	CRISPR-Cas Type I-F	HEC-04	-0.148036	0.290118			19	2	35.8491	3.77358
922	Druantia Type I	RM Type IV	-0.148036	0.290118			2	21	3.77358	35.8491
923	DS-11	RM Type IV	-0.148036	0.290118			2	21	3.77358	35.8491
924	DS-14	RM Type IV	-0.148036	0.290118			2	21	3.77358	35.8491
925	HEC-04	RM Type IV	-0.148036	0.290118			2	21	3.77358	35.8491
926	Retron Type II	RM Type IV	-0.148036	0.290118			2	21	3.77358	35.8491
927	RM Type IV	Rst_DUF4238	-0.148036	0.290118			21	2	35.8491	3.77358
928	6A_MBL	CRISPR-Cas Type I-F	-0.148036	0.290118			2	19	3.77358	35.8491
929	Borvo	RM Type IV	-0.148036	0.290118			2	21	3.77358	35.8491
930	CRISPR-Cas Type I-F	Hma	-0.148036	0.290118			19	2	35.8491	3.77358
931	DRT Type II	RM Type IV	-0.148036	0.290118			2	21	3.77358	35.8491
932	Old_exonuclease	RM Type IV	-0.148036	0.290118			2	21	3.77358	35.8491
933	CoCoNut Type III-A	RloC	0.14676	0.294343			1	40	1.88679	47.1698
934	Dsr Type I	RloC	0.14676	0.294343			1	40	1.88679	47.1698
935	AbiZ	RloC	0.14676	0.294343			1	40	1.88679	47.1698
936	Bunzi	CoCoNut Type II	-0.14676	0.294343			3	14	5.66038	26.4151
937	CoCoNut Type II	DS-38	-0.14676	0.294343			14	3	26.4151	5.66038
938	CoCoNut Type II	gcu24	-0.14676	0.294343			14	3	26.4151	5.66038
939	CoCoNut Type II	Mokosh Type I-C	-0.14676	0.294343			14	3	26.4151	5.66038
940	CoCoNut Type II	pAgo_S2B	-0.14676	0.294343			14	3	26.4151	5.66038
941	CoCoNut Type II	PD-T4-6	-0.14676	0.294343			14	3	26.4151	5.66038
942	CoCoNut Type II	SanaTA	-0.14676	0.294343			14	3	26.4151	5.66038
943	Druantia Type II	RloC	0.14676	0.294343			1	40	1.88679	47.1698
944	DS-16	RloC	0.14676	0.294343			1	40	1.88679	47.1698
945	DS-24	RloC	0.14676	0.294343			1	40	1.88679	47.1698
946	DS-38	Zorya Type I	-0.14676	0.294343			3	14	5.66038	26.4151
947	gcu24	Zorya Type I	-0.14676	0.294343			3	14	5.66038	26.4151
948	Menshen	RloC	0.14676	0.294343			2	40	3.77358	47.1698
949	pAgo_S2B	Zorya Type I	-0.14676	0.294343			3	14	5.66038	26.4151
950	PD-T4-6	Zorya Type I	-0.14676	0.294343			3	14	5.66038	26.4151
951	PfiAT	RloC	0.14676	0.294343			1	40	1.88679	47.1698
952	CBASS Type III	DarTG	-0.146219	0.296146			11	4	20.7547	7.54717
953	CBASS Type III	DS-19	-0.146219	0.296146			11	4	20.7547	7.54717
954	CBASS Type III	Gao system Mza	-0.146219	0.296146			11	4	20.7547	7.54717
955	CBASS Type III	PrrC	-0.146219	0.296146			11	4	20.7547	7.54717
956	CBASS Type III	Septu	-0.146219	0.296146			11	4	20.7547	7.54717
957	CBASS Type III	SspBCDE	-0.146219	0.296146			11	4	20.7547	7.54717
958	DRT9	Druantia Type III	-0.146219	0.296146			4	11	7.54717	20.7547
959	Druantia Type III	PD-T7-1	-0.146219	0.296146			11	4	20.7547	7.54717
960	Druantia Type III	RnlAB	-0.146219	0.296146			11	4	20.7547	7.54717
961	Druantia Type III	Septu	-0.146219	0.296146			11	4	20.7547	7.54717
962	Druantia Type III	SspBCDE	-0.146219	0.296146			11	4	20.7547	7.54717
963	BREX Type III	Mokosh Type I-A	-0.145969	0.296982			5	9	9.43396	16.9811
964	CBASS Type I	Mokosh Type I-A	-0.145969	0.296982			5	9	9.43396	16.9811
965	Mokosh Type I-A	Shango	-0.145969	0.296982			9	5	16.9811	9.43396
966	Mokosh Type I-A	Tiamat	-0.145969	0.296982			9	5	16.9811	9.43396
967	Prometheus	RM Type II	0.145837	0.297424			8	35	15.0943	45.283
968	Prithvi	PsyrTA	0.145605	0.2982			7	3	13.2075	5.66038
969	Prithvi	RloC	-0.145336	0.299105			7	40	13.2075	47.1698
970	RM Type I	Wadjet Type I	0.144883	0.300628			51	39	67.9245	54.717
971	Pycsar	RM Type IV	-0.142919	0.307299			6	21	11.3208	35.8491
972	6A_MBL	CBASS Type III	0.142804	0.307691			2	11	3.77358	20.7547
973	6A_MBL	Druantia Type III	0.142804	0.307691			2	11	3.77358	20.7547
974	AbiE	CBASS Type III	0.142804	0.307691			3	11	3.77358	20.7547
975	AbiE	Druantia Type III	0.142804	0.307691			3	11	3.77358	20.7547
976	CBASS Type III	DS-1	0.142804	0.307691			11	2	20.7547	3.77358
977	CBASS Type III	Gao system Iet	0.142804	0.307691			11	2	20.7547	3.77358
978	CBASS Type III	Gao system Qat	0.142804	0.307691			11	3	20.7547	3.77358
979	CBASS Type III	Retron Type II	0.142804	0.307691			11	2	20.7547	3.77358
980	Druantia Type III	Rst_DUF4238	0.142804	0.307691			11	2	20.7547	3.77358
981	RosmerTA	Zorya Type I	-0.142632	0.308282			13	14	24.5283	26.4151
982	Nantosuelta	RM Type IV	0.142302	0.309413			10	21	18.8679	35.8491
983	CBASS Type II	RM Type II	0.141837	0.311011			12	35	22.6415	45.283
984	Bunzi	RosmerTA	-0.139642	0.318635			3	13	5.66038	24.5283
985	DS-38	RosmerTA	-0.139642	0.318635			3	13	5.66038	24.5283
986	DS-6	RosmerTA	-0.139642	0.318635			3	13	5.66038	24.5283
987	gcu24	RosmerTA	-0.139642	0.318635			3	13	5.66038	24.5283
988	pAgo_S2B	RosmerTA	-0.139642	0.318635			3	13	5.66038	24.5283
989	PD-T4-6	RosmerTA	-0.139642	0.318635			3	13	5.66038	24.5283
990	PsyrTA	RosmerTA	-0.139642	0.318635			3	13	5.66038	24.5283
991	RosmerTA	SanaTA	-0.139642	0.318635			13	3	24.5283	5.66038
992	PD_T7_2	RloC	0.139546	0.318971			6	40	11.3208	47.1698
993	DS-32	Prithvi	-0.139379	0.319558			6	7	11.3208	13.2075
994	Lamassu-Mrr	Prithvi	-0.139379	0.319558			5	7	9.43396	13.2075
995	Prithvi	Pycsar	-0.139379	0.319558			7	6	13.2075	11.3208
996	DarTG	Nantosuelta	-0.137784	0.325182			4	10	7.54717	18.8679
997	DS-19	Nantosuelta	-0.137784	0.325182			4	10	7.54717	18.8679
998	Gao system Mza	Nantosuelta	-0.137784	0.325182			4	10	7.54717	18.8679
999	Nantosuelta	PD-T7-1	-0.137784	0.325182			10	4	18.8679	7.54717
1000	Nantosuelta	PrrC	-0.137784	0.325182			10	4	18.8679	7.54717
1001	Nantosuelta	Septu	-0.137784	0.325182			10	4	18.8679	7.54717
1002	Nantosuelta	SspBCDE	-0.137784	0.325182			10	4	18.8679	7.54717
1003	BREX Type I	Hachiman	-0.136083	0.331248			5	9	9.43396	15.0943
1004	BREX Type I	Prometheus	-0.136083	0.331248			5	8	9.43396	15.0943
1005	BREX Type I	RM Type III	-0.136083	0.331248			5	9	9.43396	16.9811
1006	BREX Type I	Rst_HelicaseDUF2290	-0.136083	0.331248			5	8	9.43396	15.0943
1007	BREX Type III	Lamassu-Cap4_nuclease	-0.136083	0.331248			5	8	9.43396	15.0943
1008	BREX Type III	PD_λ_5	-0.136083	0.331248			5	8	9.43396	15.0943
1009	BREX Type III	Prometheus	-0.136083	0.331248			5	8	9.43396	15.0943
1010	BREX Type III	RM Type III	-0.136083	0.331248			5	9	9.43396	16.9811
1011	BREX Type III	Rst_HelicaseDUF2290	-0.136083	0.331248			5	8	9.43396	15.0943
1012	CBASS Type I	Hachiman	-0.136083	0.331248			5	9	9.43396	15.0943
1013	CBASS Type I	Lamassu-Cap4_nuclease	-0.136083	0.331248			5	8	9.43396	15.0943
1014	CBASS Type I	PD_λ_5	-0.136083	0.331248			5	8	9.43396	15.0943
1015	Hachiman	PD-T4-8	-0.136083	0.331248			9	5	15.0943	9.43396
1016	Hachiman	Tiamat	-0.136083	0.331248			9	5	15.0943	9.43396
1017	Lamassu-Cap4_nuclease	Shango	-0.136083	0.331248			8	5	15.0943	9.43396
1018	Lamassu-Cap4_nuclease	Tiamat	-0.136083	0.331248			8	5	15.0943	9.43396
1019	PD_λ_5	Shango	-0.136083	0.331248			8	5	15.0943	9.43396
1020	PD_λ_5	Tiamat	-0.136083	0.331248			8	5	15.0943	9.43396
1021	PD-T4-8	Prometheus	-0.136083	0.331248			5	8	9.43396	15.0943
1022	PD-T4-8	RM Type III	-0.136083	0.331248			5	9	9.43396	16.9811
1023	PD-T4-8	Rst_HelicaseDUF2290	-0.136083	0.331248			5	8	9.43396	15.0943
1024	RM Type III	Tiamat	-0.136083	0.331248			9	5	16.9811	9.43396
1025	Rst_HelicaseDUF2290	Tiamat	-0.136083	0.331248			8	5	15.0943	9.43396
1026	Gabija	SanaTA	0.135437	0.333568			24	3	39.6226	5.66038
1027	DS-38	Gabija	0.135437	0.333568			3	24	5.66038	39.6226
1028	Gabija	pAgo_S2B	0.135437	0.333568			24	3	39.6226	5.66038
1029	Gabija	Shango	0.134463	0.337089			24	5	39.6226	9.43396
1030	CoCoNut Type II	PD_λ_5	-0.133077	0.342137			14	8	26.4151	15.0943
1031	Bunzi	CBASS Type II	-0.132518	0.344189			3	12	5.66038	22.6415
1032	Bunzi	Shedu	-0.132518	0.344189			3	12	5.66038	22.6415
1033	CBASS Type II	DS-38	-0.132518	0.344189			12	3	22.6415	5.66038
1034	CBASS Type II	gcu24	-0.132518	0.344189			12	3	22.6415	5.66038
1035	CBASS Type II	Mokosh Type I-C	-0.132518	0.344189			12	3	22.6415	5.66038
1036	CBASS Type II	pAgo_S2B	-0.132518	0.344189			12	3	22.6415	5.66038
1037	CBASS Type II	PD-T4-6	-0.132518	0.344189			12	3	22.6415	5.66038
1038	CBASS Type II	PsyrTA	-0.132518	0.344189			12	3	22.6415	5.66038
1039	CBASS Type II	SanaTA	-0.132518	0.344189			12	3	22.6415	5.66038
1040	DS-38	Shedu	-0.132518	0.344189			3	12	5.66038	22.6415
1041	Mokosh Type I-C	Shedu	-0.132518	0.344189			3	12	5.66038	22.6415
1042	pAgo_S2B	Shedu	-0.132518	0.344189			3	12	5.66038	22.6415
1043	PsyrTA	Shedu	-0.132518	0.344189			3	12	5.66038	22.6415
1044	SanaTA	Shedu	-0.132518	0.344189			3	12	5.66038	22.6415
1045	Lamassu-Mrr	Nantosuelta	0.132099	0.34573			5	10	9.43396	18.8679
1046	BREX Type II	RloC	-0.131036	0.349661			1	40	1.88679	47.1698
1047	DS-2	RloC	-0.131036	0.349661			1	40	1.88679	47.1698
1048	pAgo_LongB	RloC	-0.131036	0.349661			1	40	1.88679	47.1698
1049	RloC	ShosTA	-0.131036	0.349661			40	1	47.1698	1.88679
1050	RloC	TIR Type III	-0.131036	0.349661			40	1	47.1698	1.88679
1051	Avs_V	RloC	-0.131036	0.349661			1	40	1.88679	47.1698
1052	BstA	RloC	-0.131036	0.349661			1	40	1.88679	47.1698
1053	dCTPdeaminase	RloC	-0.131036	0.349661			1	40	1.88679	47.1698
1054	Dpd	RloC	-0.131036	0.349661			1	40	1.88679	47.1698
1055	Erebus	RloC	-0.131036	0.349661			1	40	1.88679	47.1698
1056	Retron Type III	RloC	-0.131036	0.349661			1	40	1.88679	47.1698
1057	Retron Type IV	RloC	-0.131036	0.349661			1	40	1.88679	47.1698
1058	RloC	Rst_3HP	-0.131036	0.349661			40	1	47.1698	1.88679
1059	RloC	TgvAB	-0.131036	0.349661			40	1	47.1698	1.88679
1060	AbiD	RM Type I	0.130223	0.352682			2	51	3.77358	67.9245
1061	DS-11	RM Type I	0.130223	0.352682			2	51	3.77358	67.9245
1062	6A_MBL	RM Type I	0.130223	0.352682			2	51	3.77358	67.9245
1063	CRISPR-Cas Type IV-E	RM Type I	0.130223	0.352682			2	51	3.77358	67.9245
1064	Hma	RM Type I	0.130223	0.352682			2	51	3.77358	67.9245
1065	RM Type I	VP1851	0.130223	0.352682			51	2	67.9245	3.77358
1066	BREX Type I	Gabija	-0.129483	0.355449			5	24	9.43396	39.6226
1067	Gabija	PD-T4-8	-0.129483	0.355449			24	5	39.6226	9.43396
1068	RloC	RM Type III	0.129483	0.355449			40	9	47.1698	16.9811
1069	Gao system Iet	Shedu	0.129454	0.355558			2	12	3.77358	22.6415
1070	AbiE	CBASS Type II	0.129454	0.355558			3	12	3.77358	22.6415
1071	AbiE	Shedu	0.129454	0.355558			3	12	3.77358	22.6415
1072	CBASS Type II	Gao system Qat	0.129454	0.355558			12	3	22.6415	3.77358
1073	CBASS Type II	Retron Type II	0.129454	0.355558			12	2	22.6415	3.77358
1074	DS-1	Shedu	0.129454	0.355558			2	12	3.77358	22.6415
1075	Rst_DUF4238	Shedu	0.129454	0.355558			2	12	3.77358	22.6415
1076	AbiD	Shedu	0.129454	0.355558			2	12	3.77358	22.6415
1077	DISARM Type I	Shedu	0.129454	0.355558			2	12	3.77358	22.6415
1078	DRT9	Mokosh Type I-A	-0.129219	0.356439			4	9	7.54717	16.9811
1079	DS-19	Mokosh Type I-A	-0.129219	0.356439			4	9	7.54717	16.9811
1080	Gao system Mza	Mokosh Type I-A	-0.129219	0.356439			4	9	7.54717	16.9811
1081	Mokosh Type I-A	PD-T7-1	-0.129219	0.356439			9	4	16.9811	7.54717
1082	Mokosh Type I-A	RnlAB	-0.129219	0.356439			9	4	16.9811	7.54717
1083	Mokosh Type I-A	Septu	-0.129219	0.356439			9	4	16.9811	7.54717
1084	Mokosh Type I-A	SspBCDE	-0.129219	0.356439			9	4	16.9811	7.54717
1085	CRISPR-Cas Type I-F	Mokosh Type I-A	-0.128514	0.359093			19	9	35.8491	16.9811
1086	DS-32	Lamassu-Mrr	-0.12766	0.362322			6	5	11.3208	9.43396
1087	DS-32	Pycsar	-0.12766	0.362322			6	6	11.3208	11.3208
1088	Lamassu-Mrr	PD_T7_2	-0.12766	0.362322			5	6	9.43396	11.3208
1089	Lamassu-Mrr	Pycsar	-0.12766	0.362322			5	6	9.43396	11.3208
1090	PD_T7_2	Pycsar	-0.12766	0.362322			6	6	11.3208	11.3208
1091	CoCoNut Type II	Gabija	0.127119	0.364376			14	24	26.4151	39.6226
1092	DarTG	RloC	-0.126888	0.365254			4	40	7.54717	47.1698
1093	PrrC	RloC	-0.126888	0.365254			4	40	7.54717	47.1698
1094	DS-19	RloC	-0.126888	0.365254			4	40	7.54717	47.1698
1095	Avs_V	RM Type II	-0.126155	0.368053			1	35	1.88679	45.283
1096	BREX Type II	RM Type II	-0.126155	0.368053			1	35	1.88679	45.283
1097	BstA	RM Type II	-0.126155	0.368053			1	35	1.88679	45.283
1098	CoCoNut Type III-A	Wadjet Type I	0.126155	0.368053			1	39	1.88679	54.717
1099	dCTPdeaminase	RM Type II	-0.126155	0.368053			1	35	1.88679	45.283
1100	Dpd	RM Type II	-0.126155	0.368053			1	35	1.88679	45.283
1101	Druantia Type II	RM Type II	-0.126155	0.368053			1	35	1.88679	45.283
1102	Druantia Type II	Wadjet Type I	0.126155	0.368053			1	39	1.88679	54.717
1103	DS-24	RM Type II	-0.126155	0.368053			1	35	1.88679	45.283
1104	Dsr Type I	Wadjet Type I	0.126155	0.368053			1	39	1.88679	54.717
1105	Erebus	RM Type II	-0.126155	0.368053			1	35	1.88679	45.283
1106	Menshen	RM Type II	-0.126155	0.368053			2	35	3.77358	45.283
1107	pAgo_LongB	RM Type II	-0.126155	0.368053			1	35	1.88679	45.283
1108	RM Type II	Rst_3HP	-0.126155	0.368053			35	1	45.283	1.88679
1109	RM Type II	TgvAB	-0.126155	0.368053			35	1	45.283	1.88679
1110	RM Type II	TIR Type III	-0.126155	0.368053			35	1	45.283	1.88679
1111	ShosTA	Wadjet Type I	0.126155	0.368053			1	39	1.88679	54.717
1112	CoCoNut Type III-A	RM Type II	-0.126155	0.368053			1	35	1.88679	45.283
1113	DS-2	RM Type II	-0.126155	0.368053			1	35	1.88679	45.283
1114	RM Type II	ShosTA	-0.126155	0.368053			35	1	45.283	1.88679
1115	Gabija	PD_λ_5	-0.126054	0.368441			24	8	39.6226	15.0943
1116	Gabija	RM Type III	-0.126054	0.368441			24	9	39.6226	16.9811
1117	Gabija	Rst_HelicaseDUF2290	-0.126054	0.368441			24	8	39.6226	15.0943
1118	BREX Type I	Prithvi	-0.125903	0.36902			5	7	9.43396	13.2075
1119	CBASS Type I	Prithvi	-0.125903	0.36902			5	7	9.43396	13.2075
1120	PD-T4-8	Prithvi	-0.125903	0.36902			5	7	9.43396	13.2075
1121	Prithvi	Shango	-0.125903	0.36902			7	5	13.2075	9.43396
1122	Prithvi	Tiamat	-0.125903	0.36902			7	5	13.2075	9.43396
1123	Bunzi	CBASS Type III	-0.125357	0.371117			3	11	5.66038	20.7547
1124	Bunzi	Druantia Type III	-0.125357	0.371117			3	11	5.66038	20.7547
1125	CBASS Type III	DS-38	-0.125357	0.371117			11	3	20.7547	5.66038
1126	CBASS Type III	DS-6	-0.125357	0.371117			11	3	20.7547	5.66038
1127	CBASS Type III	gcu24	-0.125357	0.371117			11	3	20.7547	5.66038
1128	CBASS Type III	pAgo_S2B	-0.125357	0.371117			11	3	20.7547	5.66038
1129	CBASS Type III	PD-T4-6	-0.125357	0.371117			11	3	20.7547	5.66038
1130	CBASS Type III	PsyrTA	-0.125357	0.371117			11	3	20.7547	5.66038
1131	Druantia Type III	DS-38	-0.125357	0.371117			11	3	20.7547	5.66038
1132	Druantia Type III	gcu24	-0.125357	0.371117			11	3	20.7547	5.66038
1133	Druantia Type III	Mokosh Type I-C	-0.125357	0.371117			11	3	20.7547	5.66038
1134	Druantia Type III	pAgo_S2B	-0.125357	0.371117			11	3	20.7547	5.66038
1135	Druantia Type III	PD-T4-6	-0.125357	0.371117			11	3	20.7547	5.66038
1136	Druantia Type III	SanaTA	-0.125357	0.371117			11	3	20.7547	5.66038
1137	gcu24	Lamassu-Cap4_nuclease	0.124796	0.373276			3	8	5.66038	15.0943
1138	Lamassu-Cap4_nuclease	PD-T4-6	0.124796	0.373276			8	3	15.0943	5.66038
1139	PD_λ_5	PsyrTA	0.124796	0.373276			8	3	15.0943	5.66038
1140	Mokosh Type I-C	Prometheus	0.124796	0.373276			3	8	5.66038	15.0943
1141	CRISPR-Cas Type I-F	Hachiman	0.124418	0.374737			19	9	35.8491	15.0943
1142	Nantosuelta	RloC	0.123944	0.376574			10	40	18.8679	47.1698
1143	DRT9	PD_T7_2	0.123352	0.378876			4	6	7.54717	11.3208
1144	PD_T7_2	RnlAB	0.123352	0.378876			6	4	11.3208	7.54717
1145	PD-T7-1	RM Type I	-0.123299	0.379081			4	51	7.54717	67.9245
1146	RM Type I	SspBCDE	-0.123299	0.379081			51	4	67.9245	7.54717
1147	CRISPR-Cas Type I-F	Gabija	-0.122937	0.380492			19	24	35.8491	39.6226
1148	AbiZ	JukAB	-0.121423	0.386432			1	25	1.88679	43.3962
1149	DS-2	JukAB	-0.121423	0.386432			1	25	1.88679	43.3962
1150	Avs_V	JukAB	-0.121423	0.386432			1	25	1.88679	43.3962
1151	BREX Type II	JukAB	-0.121423	0.386432			1	25	1.88679	43.3962
1152	BstA	JukAB	-0.121423	0.386432			1	25	1.88679	43.3962
1153	dCTPdeaminase	JukAB	-0.121423	0.386432			1	25	1.88679	43.3962
1154	Dpd	JukAB	-0.121423	0.386432			1	25	1.88679	43.3962
1155	Druantia Type II	JukAB	-0.121423	0.386432			1	25	1.88679	43.3962
1156	DS-16	JukAB	-0.121423	0.386432			1	25	1.88679	43.3962
1157	DS-24	JukAB	-0.121423	0.386432			1	25	1.88679	43.3962
1158	Erebus	JukAB	-0.121423	0.386432			1	25	1.88679	43.3962
1159	JukAB	Menshen	-0.121423	0.386432			25	2	43.3962	3.77358
1160	JukAB	pAgo_LongB	-0.121423	0.386432			25	1	43.3962	1.88679
1161	JukAB	PfiAT	-0.121423	0.386432			25	1	43.3962	1.88679
1162	JukAB	Retron Type III	-0.121423	0.386432			25	1	43.3962	1.88679
1163	JukAB	Retron Type IV	-0.121423	0.386432			25	1	43.3962	1.88679
1164	JukAB	Rst_3HP	-0.121423	0.386432			25	1	43.3962	1.88679
1165	JukAB	TgvAB	-0.121423	0.386432			25	1	43.3962	1.88679
1166	JukAB	TIR Type III	-0.121423	0.386432			25	1	43.3962	1.88679
1167	DarTG	Hachiman	-0.120468	0.390208			4	9	7.54717	15.0943
1168	DarTG	PD_λ_5	-0.120468	0.390208			4	8	7.54717	15.0943
1169	DarTG	Prometheus	-0.120468	0.390208			4	8	7.54717	15.0943
1170	DarTG	Rst_HelicaseDUF2290	-0.120468	0.390208			4	8	7.54717	15.0943
1171	DRT9	Hachiman	-0.120468	0.390208			4	9	7.54717	15.0943
1172	DRT9	Lamassu-Cap4_nuclease	-0.120468	0.390208			4	8	7.54717	15.0943
1173	DRT9	PD_λ_5	-0.120468	0.390208			4	8	7.54717	15.0943
1174	DRT9	RM Type III	-0.120468	0.390208			4	9	7.54717	16.9811
1175	DRT9	Rst_HelicaseDUF2290	-0.120468	0.390208			4	8	7.54717	15.0943
1176	DS-19	Hachiman	-0.120468	0.390208			4	9	7.54717	15.0943
1177	DS-19	Lamassu-Cap4_nuclease	-0.120468	0.390208			4	8	7.54717	15.0943
1178	DS-19	PD_λ_5	-0.120468	0.390208			4	8	7.54717	15.0943
1179	DS-19	Prometheus	-0.120468	0.390208			4	8	7.54717	15.0943
1180	DS-19	Rst_HelicaseDUF2290	-0.120468	0.390208			4	8	7.54717	15.0943
1181	Gao system Mza	Hachiman	-0.120468	0.390208			4	9	7.54717	15.0943
1182	Gao system Mza	Prometheus	-0.120468	0.390208			4	8	7.54717	15.0943
1183	Gao system Mza	RM Type III	-0.120468	0.390208			4	9	7.54717	16.9811
1184	Gao system Mza	Rst_HelicaseDUF2290	-0.120468	0.390208			4	8	7.54717	15.0943
1185	Hachiman	PD-T7-1	-0.120468	0.390208			9	4	15.0943	7.54717
1186	Hachiman	PrrC	-0.120468	0.390208			9	4	15.0943	7.54717
1187	Hachiman	RnlAB	-0.120468	0.390208			9	4	15.0943	7.54717
1188	Hachiman	Septu	-0.120468	0.390208			9	4	15.0943	7.54717
1189	Hachiman	SspBCDE	-0.120468	0.390208			9	4	15.0943	7.54717
1190	Lamassu-Cap4_nuclease	PD-T7-1	-0.120468	0.390208			8	4	15.0943	7.54717
1191	Lamassu-Cap4_nuclease	RnlAB	-0.120468	0.390208			8	4	15.0943	7.54717
1192	PD_λ_5	PD-T7-1	-0.120468	0.390208			8	4	15.0943	7.54717
1193	PD_λ_5	PrrC	-0.120468	0.390208			8	4	15.0943	7.54717
1194	PD_λ_5	RnlAB	-0.120468	0.390208			8	4	15.0943	7.54717
1195	PD_λ_5	SspBCDE	-0.120468	0.390208			8	4	15.0943	7.54717
1196	PD-T7-1	Prometheus	-0.120468	0.390208			4	8	7.54717	15.0943
1197	PD-T7-1	RM Type III	-0.120468	0.390208			4	9	7.54717	16.9811
1198	Prometheus	PrrC	-0.120468	0.390208			8	4	15.0943	7.54717
1199	Prometheus	Septu	-0.120468	0.390208			8	4	15.0943	7.54717
1200	Prometheus	SspBCDE	-0.120468	0.390208			8	4	15.0943	7.54717
1201	PrrC	Rst_HelicaseDUF2290	-0.120468	0.390208			4	8	7.54717	15.0943
1202	RM Type III	RnlAB	-0.120468	0.390208			9	4	16.9811	7.54717
1203	RM Type III	SspBCDE	-0.120468	0.390208			9	4	16.9811	7.54717
1204	RnlAB	Rst_HelicaseDUF2290	-0.120468	0.390208			4	8	7.54717	15.0943
1205	Rst_HelicaseDUF2290	Septu	-0.120468	0.390208			8	4	15.0943	7.54717
1206	Rst_HelicaseDUF2290	SspBCDE	-0.120468	0.390208			8	4	15.0943	7.54717
1207	6A_MBL	Zorya Type I	-0.118648	0.397458			2	14	3.77358	26.4151
1208	AbiD	Zorya Type I	-0.118648	0.397458			2	14	3.77358	26.4151
1209	AbiE	Zorya Type I	-0.118648	0.397458			3	14	3.77358	26.4151
1210	Belisama	CoCoNut Type II	-0.118648	0.397458			2	14	3.77358	26.4151
1211	Belisama	Zorya Type I	-0.118648	0.397458			2	14	3.77358	26.4151
1212	Borvo	CoCoNut Type II	-0.118648	0.397458			2	14	3.77358	26.4151
1213	Borvo	Zorya Type I	-0.118648	0.397458			2	14	3.77358	26.4151
1214	CoCoNut Type II	CRISPR-Cas Type I-E	-0.118648	0.397458			14	2	26.4151	3.77358
1215	CoCoNut Type II	CRISPR-Cas Type IV-E	-0.118648	0.397458			14	2	26.4151	3.77358
1216	CoCoNut Type II	DISARM Type I	-0.118648	0.397458			14	2	26.4151	3.77358
1217	CoCoNut Type II	DRT Type II	-0.118648	0.397458			14	2	26.4151	3.77358
1218	CoCoNut Type II	Druantia Type I	-0.118648	0.397458			14	2	26.4151	3.77358
1219	CoCoNut Type II	DS-11	-0.118648	0.397458			14	2	26.4151	3.77358
1220	CoCoNut Type II	DS-14	-0.118648	0.397458			14	2	26.4151	3.77358
1221	CoCoNut Type II	Gao system Qat	-0.118648	0.397458			14	3	26.4151	3.77358
1222	CoCoNut Type II	HEC-04	-0.118648	0.397458			14	2	26.4151	3.77358
1223	CoCoNut Type II	Hma	-0.118648	0.397458			14	2	26.4151	3.77358
1224	CoCoNut Type II	Old_exonuclease	-0.118648	0.397458			14	2	26.4151	3.77358
1225	CoCoNut Type II	Retron Type II	-0.118648	0.397458			14	2	26.4151	3.77358
1226	CRISPR-Cas Type I-E	Zorya Type I	-0.118648	0.397458			2	14	3.77358	26.4151
1227	DISARM Type I	Zorya Type I	-0.118648	0.397458			2	14	3.77358	26.4151
1228	DRT Type II	Zorya Type I	-0.118648	0.397458			2	14	3.77358	26.4151
1229	Druantia Type I	Zorya Type I	-0.118648	0.397458			2	14	3.77358	26.4151
1230	DS-1	Zorya Type I	-0.118648	0.397458			2	14	3.77358	26.4151
1231	DS-11	Zorya Type I	-0.118648	0.397458			2	14	3.77358	26.4151
1232	DS-14	Zorya Type I	-0.118648	0.397458			2	14	3.77358	26.4151
1233	Gao system Iet	Zorya Type I	-0.118648	0.397458			2	14	3.77358	26.4151
1234	Gao system Qat	Zorya Type I	-0.118648	0.397458			3	14	3.77358	26.4151
1235	HEC-04	Zorya Type I	-0.118648	0.397458			2	14	3.77358	26.4151
1236	Old_exonuclease	Zorya Type I	-0.118648	0.397458			2	14	3.77358	26.4151
1237	Retron Type II	Zorya Type I	-0.118648	0.397458			2	14	3.77358	26.4151
1238	Rst_DUF4238	Zorya Type I	-0.118648	0.397458			2	14	3.77358	26.4151
1239	Bunzi	Nantosuelta	-0.118125	0.399558			3	10	5.66038	18.8679
1240	DS-38	Nantosuelta	-0.118125	0.399558			3	10	5.66038	18.8679
1241	DS-6	Nantosuelta	-0.118125	0.399558			3	10	5.66038	18.8679
1242	gcu24	Nantosuelta	-0.118125	0.399558			3	10	5.66038	18.8679
1243	Nantosuelta	pAgo_S2B	-0.118125	0.399558			10	3	18.8679	5.66038
1244	Nantosuelta	PD-T4-6	-0.118125	0.399558			10	3	18.8679	5.66038
1245	Nantosuelta	PsyrTA	-0.118125	0.399558			10	3	18.8679	5.66038
1246	Nantosuelta	SanaTA	-0.118125	0.399558			10	3	18.8679	5.66038
1247	Lamassu-Cap4_nuclease	RosmerTA	-0.117874	0.400568			8	13	15.0943	24.5283
1248	6A_MBL	RosmerTA	0.117236	0.403138			2	13	3.77358	24.5283
1249	DS-1	RosmerTA	0.117236	0.403138			2	13	3.77358	24.5283
1250	Gao system Iet	RosmerTA	0.117236	0.403138			2	13	3.77358	24.5283
1251	CBASS Type I	Tiamat	0.116667	0.405443			5	5	9.43396	9.43396
1252	Hachiman	Lamassu-Cap4_nuclease	0.116667	0.405443			9	8	15.0943	15.0943
1253	RM Type III	Rst_HelicaseDUF2290	0.116667	0.405443			9	8	16.9811	15.0943
1254	DarTG	Wadjet Type I	0.116422	0.406435			4	39	7.54717	54.717
1255	PrrC	Wadjet Type I	0.116422	0.406435			4	39	7.54717	54.717
1256	RM Type II	SspBCDE	-0.116422	0.406435			35	4	45.283	7.54717
1257	RosmerTA	Shango	0.116058	0.407913			13	5	24.5283	9.43396
1258	Druantia Type III	Zorya Type I	0.115481	0.410265			11	14	20.7547	26.4151
1259	BREX Type III	DS-32	-0.115316	0.410937			5	6	9.43396	11.3208
1260	BREX Type III	Pycsar	-0.115316	0.410937			5	6	9.43396	11.3208
1261	BREX Type I	DS-32	-0.115316	0.410937			5	6	9.43396	11.3208
1262	BREX Type I	Lamassu-Mrr	-0.115316	0.410937			5	5	9.43396	9.43396
1263	BREX Type I	PD_T7_2	-0.115316	0.410937			5	6	9.43396	11.3208
1264	BREX Type III	Lamassu-Mrr	-0.115316	0.410937			5	5	9.43396	9.43396
1265	CBASS Type I	DS-32	-0.115316	0.410937			5	6	9.43396	11.3208
1266	CBASS Type I	Lamassu-Mrr	-0.115316	0.410937			5	5	9.43396	9.43396
1267	CBASS Type I	Pycsar	-0.115316	0.410937			5	6	9.43396	11.3208
1268	DS-32	PD-T4-8	-0.115316	0.410937			6	5	11.3208	9.43396
1269	DS-32	Shango	-0.115316	0.410937			6	5	11.3208	9.43396
1270	Lamassu-Mrr	PD-T4-8	-0.115316	0.410937			5	5	9.43396	9.43396
1271	Lamassu-Mrr	Tiamat	-0.115316	0.410937			5	5	9.43396	9.43396
1272	PD_T7_2	PD-T4-8	-0.115316	0.410937			6	5	11.3208	9.43396
1273	Pycsar	Shango	-0.115316	0.410937			6	5	11.3208	9.43396
1274	Pycsar	Tiamat	-0.115316	0.410937			6	5	11.3208	9.43396
1275	JukAB	PsyrTA	0.115009	0.412194			25	3	43.3962	5.66038
1276	AbiD	RosmerTA	-0.112894	0.420899			2	13	3.77358	24.5283
1277	AbiE	RosmerTA	-0.112894	0.420899			3	13	3.77358	24.5283
1278	Belisama	RosmerTA	-0.112894	0.420899			2	13	3.77358	24.5283
1279	Borvo	RosmerTA	-0.112894	0.420899			2	13	3.77358	24.5283
1280	CRISPR-Cas Type I-E	RosmerTA	-0.112894	0.420899			2	13	3.77358	24.5283
1281	CRISPR-Cas Type IV-E	RosmerTA	-0.112894	0.420899			2	13	3.77358	24.5283
1282	DISARM Type I	RosmerTA	-0.112894	0.420899			2	13	3.77358	24.5283
1283	DRT Type II	RosmerTA	-0.112894	0.420899			2	13	3.77358	24.5283
1284	Druantia Type I	RosmerTA	-0.112894	0.420899			2	13	3.77358	24.5283
1285	DS-11	RosmerTA	-0.112894	0.420899			2	13	3.77358	24.5283
1286	DS-14	RosmerTA	-0.112894	0.420899			2	13	3.77358	24.5283
1287	Gao system Qat	RosmerTA	-0.112894	0.420899			3	13	3.77358	24.5283
1288	HEC-04	RosmerTA	-0.112894	0.420899			2	13	3.77358	24.5283
1289	Hma	RosmerTA	-0.112894	0.420899			2	13	3.77358	24.5283
1290	Old_exonuclease	RosmerTA	-0.112894	0.420899			2	13	3.77358	24.5283
1291	Retron Type II	RosmerTA	-0.112894	0.420899			2	13	3.77358	24.5283
1292	RosmerTA	Rst_DUF4238	-0.112894	0.420899			13	2	24.5283	3.77358
1293	AbiZ	Gabija	-0.11234	0.423199			1	24	1.88679	39.6226
1294	Avs_V	Gabija	-0.11234	0.423199			1	24	1.88679	39.6226
1295	BstA	Gabija	-0.11234	0.423199			1	24	1.88679	39.6226
1296	dCTPdeaminase	Gabija	-0.11234	0.423199			1	24	1.88679	39.6226
1297	Dpd	Gabija	-0.11234	0.423199			1	24	1.88679	39.6226
1298	Druantia Type II	Gabija	-0.11234	0.423199			1	24	1.88679	39.6226
1299	DS-16	Gabija	-0.11234	0.423199			1	24	1.88679	39.6226
1300	DS-2	Gabija	-0.11234	0.423199			1	24	1.88679	39.6226
1301	DS-24	Gabija	-0.11234	0.423199			1	24	1.88679	39.6226
1302	Erebus	Gabija	-0.11234	0.423199			1	24	1.88679	39.6226
1303	Gabija	Menshen	-0.11234	0.423199			24	2	39.6226	3.77358
1304	Gabija	Retron Type III	-0.11234	0.423199			24	1	39.6226	1.88679
1305	Gabija	Retron Type IV	-0.11234	0.423199			24	1	39.6226	1.88679
1306	Gabija	Rst_3HP	-0.11234	0.423199			24	1	39.6226	1.88679
1307	Gabija	TgvAB	-0.11234	0.423199			24	1	39.6226	1.88679
1308	DarTG	Prithvi	-0.111456	0.42688			4	7	7.54717	13.2075
1309	DRT9	Prithvi	-0.111456	0.42688			4	7	7.54717	13.2075
1310	DS-19	Prithvi	-0.111456	0.42688			4	7	7.54717	13.2075
1311	Gao system Mza	Prithvi	-0.111456	0.42688			4	7	7.54717	13.2075
1312	PD-T7-1	Prithvi	-0.111456	0.42688			4	7	7.54717	13.2075
1313	Prithvi	PrrC	-0.111456	0.42688			7	4	13.2075	7.54717
1314	Prithvi	RnlAB	-0.111456	0.42688			7	4	13.2075	7.54717
1315	Prithvi	Septu	-0.111456	0.42688			7	4	13.2075	7.54717
1316	Prithvi	SspBCDE	-0.111456	0.42688			7	4	13.2075	7.54717
1317	DS-38	Mokosh Type I-A	-0.110782	0.429696			3	9	5.66038	16.9811
1318	DS-6	Mokosh Type I-A	-0.110782	0.429696			3	9	5.66038	16.9811
1319	gcu24	Mokosh Type I-A	-0.110782	0.429696			3	9	5.66038	16.9811
1320	Mokosh Type I-A	Mokosh Type I-C	-0.110782	0.429696			9	3	16.9811	5.66038
1321	Mokosh Type I-A	pAgo_S2B	-0.110782	0.429696			9	3	16.9811	5.66038
1322	Mokosh Type I-A	PsyrTA	-0.110782	0.429696			9	3	16.9811	5.66038
1323	Mokosh Type I-A	SanaTA	-0.110782	0.429696			9	3	16.9811	5.66038
1324	CBASS Type III	Nantosuelta	0.109936	0.43325			11	10	20.7547	18.8679
1325	CRISPR-Cas Type I-F	RM Type I	-0.108342	0.439989			19	51	35.8491	67.9245
1326	BREX Type III	JukAB	0.108124	0.440915			5	25	9.43396	43.3962
1327	Prithvi	RM Type I	-0.107649	0.442938			7	51	13.2075	67.9245
1328	CBASS Type III	Mokosh Type I-A	-0.107545	0.443382			11	9	20.7547	16.9811
1329	CoCoNut Type II	Prithvi	-0.107322	0.444333			14	7	26.4151	13.2075
1330	AbiD	CBASS Type II	-0.107134	0.445134			2	12	3.77358	22.6415
1331	Belisama	CBASS Type II	-0.107134	0.445134			2	12	3.77358	22.6415
1332	Belisama	Shedu	-0.107134	0.445134			2	12	3.77358	22.6415
1333	CBASS Type II	CRISPR-Cas Type I-E	-0.107134	0.445134			12	2	22.6415	3.77358
1334	CBASS Type II	DISARM Type I	-0.107134	0.445134			12	2	22.6415	3.77358
1335	CBASS Type II	Druantia Type I	-0.107134	0.445134			12	2	22.6415	3.77358
1336	CBASS Type II	DS-1	-0.107134	0.445134			12	2	22.6415	3.77358
1337	CBASS Type II	DS-11	-0.107134	0.445134			12	2	22.6415	3.77358
1338	CBASS Type II	DS-14	-0.107134	0.445134			12	2	22.6415	3.77358
1339	CBASS Type II	Gao system Iet	-0.107134	0.445134			12	2	22.6415	3.77358
1340	CBASS Type II	HEC-04	-0.107134	0.445134			12	2	22.6415	3.77358
1341	CBASS Type II	Rst_DUF4238	-0.107134	0.445134			12	2	22.6415	3.77358
1342	CRISPR-Cas Type I-E	Shedu	-0.107134	0.445134			2	12	3.77358	22.6415
1343	Druantia Type I	Shedu	-0.107134	0.445134			2	12	3.77358	22.6415
1344	DS-11	Shedu	-0.107134	0.445134			2	12	3.77358	22.6415
1345	DS-14	Shedu	-0.107134	0.445134			2	12	3.77358	22.6415
1346	Gao system Qat	Shedu	-0.107134	0.445134			3	12	3.77358	22.6415
1347	HEC-04	Shedu	-0.107134	0.445134			2	12	3.77358	22.6415
1348	Retron Type II	Shedu	-0.107134	0.445134			2	12	3.77358	22.6415
1349	6A_MBL	CBASS Type II	-0.107134	0.445134			2	12	3.77358	22.6415
1350	Borvo	CBASS Type II	-0.107134	0.445134			2	12	3.77358	22.6415
1351	CBASS Type II	CRISPR-Cas Type IV-E	-0.107134	0.445134			12	2	22.6415	3.77358
1352	CBASS Type II	DRT Type II	-0.107134	0.445134			12	2	22.6415	3.77358
1353	CBASS Type II	Old_exonuclease	-0.107134	0.445134			12	2	22.6415	3.77358
1354	CBASS Type II	VP1851	-0.107134	0.445134			12	2	22.6415	3.77358
1355	CRISPR-Cas Type IV-E	Shedu	-0.107134	0.445134			2	12	3.77358	22.6415
1356	Hma	Shedu	-0.107134	0.445134			2	12	3.77358	22.6415
1357	Shedu	VP1851	-0.107134	0.445134			12	2	22.6415	3.77358
1358	Mokosh Type I-A	PD-T4-6	0.106679	0.44708			9	3	16.9811	5.66038
1359	BREX Type I	RM Type IV	-0.106666	0.447136			5	21	9.43396	35.8491
1360	PD-T4-8	RM Type IV	-0.106666	0.447136			5	21	9.43396	35.8491
1361	DarTG	JukAB	-0.10605	0.449779			4	25	7.54717	43.3962
1362	Gao system Mza	JukAB	-0.10605	0.449779			4	25	7.54717	43.3962
1363	JukAB	PrrC	-0.10605	0.449779			25	4	43.3962	7.54717
1364	CoCoNut Type II	RM Type III	0.106011	0.449949			14	9	26.4151	16.9811
1365	Prometheus	Zorya Type I	0.106011	0.449949			8	14	15.0943	26.4151
1366	AbiE	CoCoNut Type II	0.105936	0.450271			3	14	3.77358	26.4151
1367	CoCoNut Type II	DS-1	0.105936	0.450271			14	2	26.4151	3.77358
1368	CoCoNut Type II	Gao system Iet	0.105936	0.450271			14	2	26.4151	3.77358
1369	CoCoNut Type II	Rst_DUF4238	0.105936	0.450271			14	2	26.4151	3.77358
1370	CRISPR-Cas Type I-F	Lamassu-Mrr	0.105432	0.452442			19	5	35.8491	9.43396
1371	DS-32	RM Type IV	0.105432	0.452442			6	21	11.3208	35.8491
1372	PD_T7_2	RM Type I	0.105241	0.453267			6	51	11.3208	67.9245
1373	DS-6	Wadjet Type I	-0.105227	0.453324			3	39	5.66038	54.717
1374	RM Type II	SanaTA	0.105227	0.453324			35	3	45.283	5.66038
1375	BREX Type I	BREX Type III	-0.104167	0.457915			5	5	9.43396	9.43396
1376	BREX Type I	CBASS Type I	-0.104167	0.457915			5	5	9.43396	9.43396
1377	BREX Type I	Shango	-0.104167	0.457915			5	5	9.43396	9.43396
1378	BREX Type I	Tiamat	-0.104167	0.457915			5	5	9.43396	9.43396
1379	BREX Type III	CBASS Type I	-0.104167	0.457915			5	5	9.43396	9.43396
1380	BREX Type III	PD-T4-8	-0.104167	0.457915			5	5	9.43396	9.43396
1381	BREX Type III	Shango	-0.104167	0.457915			5	5	9.43396	9.43396
1382	BREX Type III	Tiamat	-0.104167	0.457915			5	5	9.43396	9.43396
1383	CBASS Type I	PD-T4-8	-0.104167	0.457915			5	5	9.43396	9.43396
1384	CBASS Type I	Shango	-0.104167	0.457915			5	5	9.43396	9.43396
1385	PD-T4-8	Shango	-0.104167	0.457915			5	5	9.43396	9.43396
1386	PD-T4-8	Tiamat	-0.104167	0.457915			5	5	9.43396	9.43396
1387	Shango	Tiamat	-0.104167	0.457915			5	5	9.43396	9.43396
1388	AbiZ	RM Type IV	-0.103666	0.460091			1	21	1.88679	35.8491
1389	Avs_V	CRISPR-Cas Type I-F	-0.103666	0.460091			1	19	1.88679	35.8491
1390	BREX Type II	RM Type IV	-0.103666	0.460091			1	21	1.88679	35.8491
1391	BstA	CRISPR-Cas Type I-F	-0.103666	0.460091			1	19	1.88679	35.8491
1392	BstA	RM Type IV	-0.103666	0.460091			1	21	1.88679	35.8491
1393	CoCoNut Type III-A	CRISPR-Cas Type I-F	-0.103666	0.460091			1	19	1.88679	35.8491
1394	CoCoNut Type III-A	RM Type IV	-0.103666	0.460091			1	21	1.88679	35.8491
1395	CRISPR-Cas Type I-F	dCTPdeaminase	-0.103666	0.460091			19	1	35.8491	1.88679
1396	CRISPR-Cas Type I-F	Dpd	-0.103666	0.460091			19	1	35.8491	1.88679
1397	CRISPR-Cas Type I-F	Druantia Type II	-0.103666	0.460091			19	1	35.8491	1.88679
1398	CRISPR-Cas Type I-F	DS-16	-0.103666	0.460091			19	1	35.8491	1.88679
1399	CRISPR-Cas Type I-F	DS-24	-0.103666	0.460091			19	1	35.8491	1.88679
1400	CRISPR-Cas Type I-F	Dsr Type I	-0.103666	0.460091			19	1	35.8491	1.88679
1401	CRISPR-Cas Type I-F	Erebus	-0.103666	0.460091			19	1	35.8491	1.88679
1402	CRISPR-Cas Type I-F	Menshen	-0.103666	0.460091			19	2	35.8491	3.77358
1403	CRISPR-Cas Type I-F	PfiAT	-0.103666	0.460091			19	1	35.8491	1.88679
1404	CRISPR-Cas Type I-F	Rst_3HP	-0.103666	0.460091			19	1	35.8491	1.88679
1405	CRISPR-Cas Type I-F	ShosTA	-0.103666	0.460091			19	1	35.8491	1.88679
1406	CRISPR-Cas Type I-F	TgvAB	-0.103666	0.460091			19	1	35.8491	1.88679
1407	dCTPdeaminase	RM Type IV	-0.103666	0.460091			1	21	1.88679	35.8491
1408	Dpd	RM Type IV	-0.103666	0.460091			1	21	1.88679	35.8491
1409	Druantia Type II	RM Type IV	-0.103666	0.460091			1	21	1.88679	35.8491
1410	DS-16	RM Type IV	-0.103666	0.460091			1	21	1.88679	35.8491
1411	DS-2	RM Type IV	-0.103666	0.460091			1	21	1.88679	35.8491
1412	DS-24	RM Type IV	-0.103666	0.460091			1	21	1.88679	35.8491
1413	Dsr Type I	RM Type IV	-0.103666	0.460091			1	21	1.88679	35.8491
1414	Erebus	RM Type IV	-0.103666	0.460091			1	21	1.88679	35.8491
1415	Menshen	RM Type IV	-0.103666	0.460091			2	21	3.77358	35.8491
1416	pAgo_LongB	RM Type IV	-0.103666	0.460091			1	21	1.88679	35.8491
1417	PfiAT	RM Type IV	-0.103666	0.460091			1	21	1.88679	35.8491
1418	Retron Type III	RM Type IV	-0.103666	0.460091			1	21	1.88679	35.8491
1419	Retron Type IV	RM Type IV	-0.103666	0.460091			1	21	1.88679	35.8491
1420	RM Type IV	Rst_3HP	-0.103666	0.460091			21	1	35.8491	1.88679
1421	RM Type IV	TgvAB	-0.103666	0.460091			21	1	35.8491	1.88679
1422	RM Type IV	TIR Type III	-0.103666	0.460091			21	1	35.8491	1.88679
1423	Hachiman	SanaTA	-0.10328	0.461774			9	3	15.0943	5.66038
1424	Lamassu-Cap4_nuclease	SanaTA	-0.10328	0.461774			8	3	15.0943	5.66038
1425	PD_λ_5	SanaTA	-0.10328	0.461774			8	3	15.0943	5.66038
1426	Prometheus	PsyrTA	-0.10328	0.461774			8	3	15.0943	5.66038
1427	Prometheus	SanaTA	-0.10328	0.461774			8	3	15.0943	5.66038
1428	PsyrTA	RM Type III	-0.10328	0.461774			3	9	5.66038	16.9811
1429	RM Type III	SanaTA	-0.10328	0.461774			9	3	16.9811	5.66038
1430	Bunzi	Hachiman	-0.10328	0.461774			3	9	5.66038	15.0943
1431	Bunzi	Lamassu-Cap4_nuclease	-0.10328	0.461774			3	8	5.66038	15.0943
1432	Bunzi	PD_λ_5	-0.10328	0.461774			3	8	5.66038	15.0943
1433	Bunzi	Prometheus	-0.10328	0.461774			3	8	5.66038	15.0943
1434	Bunzi	RM Type III	-0.10328	0.461774			3	9	5.66038	16.9811
1435	DS-38	Hachiman	-0.10328	0.461774			3	9	5.66038	15.0943
1436	DS-38	Lamassu-Cap4_nuclease	-0.10328	0.461774			3	8	5.66038	15.0943
1437	DS-38	PD_λ_5	-0.10328	0.461774			3	8	5.66038	15.0943
1438	DS-38	Prometheus	-0.10328	0.461774			3	8	5.66038	15.0943
1439	DS-38	RM Type III	-0.10328	0.461774			3	9	5.66038	16.9811
1440	DS-38	Rst_HelicaseDUF2290	-0.10328	0.461774			3	8	5.66038	15.0943
1441	DS-6	Hachiman	-0.10328	0.461774			3	9	5.66038	15.0943
1442	DS-6	Lamassu-Cap4_nuclease	-0.10328	0.461774			3	8	5.66038	15.0943
1443	DS-6	PD_λ_5	-0.10328	0.461774			3	8	5.66038	15.0943
1444	DS-6	Prometheus	-0.10328	0.461774			3	8	5.66038	15.0943
1445	DS-6	RM Type III	-0.10328	0.461774			3	9	5.66038	16.9811
1446	DS-6	Rst_HelicaseDUF2290	-0.10328	0.461774			3	8	5.66038	15.0943
1447	gcu24	Hachiman	-0.10328	0.461774			3	9	5.66038	15.0943
1448	gcu24	PD_λ_5	-0.10328	0.461774			3	8	5.66038	15.0943
1449	gcu24	Prometheus	-0.10328	0.461774			3	8	5.66038	15.0943
1450	gcu24	RM Type III	-0.10328	0.461774			3	9	5.66038	16.9811
1451	gcu24	Rst_HelicaseDUF2290	-0.10328	0.461774			3	8	5.66038	15.0943
1452	Hachiman	Mokosh Type I-C	-0.10328	0.461774			9	3	15.0943	5.66038
1453	Hachiman	pAgo_S2B	-0.10328	0.461774			9	3	15.0943	5.66038
1454	Hachiman	PD-T4-6	-0.10328	0.461774			9	3	15.0943	5.66038
1455	Hachiman	PsyrTA	-0.10328	0.461774			9	3	15.0943	5.66038
1456	Lamassu-Cap4_nuclease	Mokosh Type I-C	-0.10328	0.461774			8	3	15.0943	5.66038
1457	Lamassu-Cap4_nuclease	pAgo_S2B	-0.10328	0.461774			8	3	15.0943	5.66038
1458	Lamassu-Cap4_nuclease	PsyrTA	-0.10328	0.461774			8	3	15.0943	5.66038
1459	Mokosh Type I-C	PD_λ_5	-0.10328	0.461774			3	8	5.66038	15.0943
1460	Mokosh Type I-C	RM Type III	-0.10328	0.461774			3	9	5.66038	16.9811
1461	pAgo_S2B	PD_λ_5	-0.10328	0.461774			3	8	5.66038	15.0943
1462	pAgo_S2B	Prometheus	-0.10328	0.461774			3	8	5.66038	15.0943
1463	pAgo_S2B	RM Type III	-0.10328	0.461774			3	9	5.66038	16.9811
1464	pAgo_S2B	Rst_HelicaseDUF2290	-0.10328	0.461774			3	8	5.66038	15.0943
1465	PD_λ_5	PD-T4-6	-0.10328	0.461774			8	3	15.0943	5.66038
1466	PD-T4-6	Prometheus	-0.10328	0.461774			3	8	5.66038	15.0943
1467	PD-T4-6	Rst_HelicaseDUF2290	-0.10328	0.461774			3	8	5.66038	15.0943
1468	PsyrTA	Rst_HelicaseDUF2290	-0.10328	0.461774			3	8	5.66038	15.0943
1469	Gabija	Nantosuelta	0.102316	0.465985			24	10	39.6226	18.8679
1470	DarTG	Lamassu-Mrr	-0.102084	0.467001			4	5	7.54717	9.43396
1471	DarTG	PD_T7_2	-0.102084	0.467001			4	6	7.54717	11.3208
1472	DarTG	Pycsar	-0.102084	0.467001			4	6	7.54717	11.3208
1473	DRT9	Lamassu-Mrr	-0.102084	0.467001			4	5	7.54717	9.43396
1474	DRT9	Pycsar	-0.102084	0.467001			4	6	7.54717	11.3208
1475	DS-19	DS-32	-0.102084	0.467001			4	6	7.54717	11.3208
1476	DS-19	Lamassu-Mrr	-0.102084	0.467001			4	5	7.54717	9.43396
1477	DS-19	PD_T7_2	-0.102084	0.467001			4	6	7.54717	11.3208
1478	DS-19	Pycsar	-0.102084	0.467001			4	6	7.54717	11.3208
1479	DS-32	Gao system Mza	-0.102084	0.467001			6	4	11.3208	7.54717
1480	DS-32	PD-T7-1	-0.102084	0.467001			6	4	11.3208	7.54717
1481	DS-32	SspBCDE	-0.102084	0.467001			6	4	11.3208	7.54717
1482	Gao system Mza	Lamassu-Mrr	-0.102084	0.467001			4	5	7.54717	9.43396
1483	Gao system Mza	PD_T7_2	-0.102084	0.467001			4	6	7.54717	11.3208
1484	Gao system Mza	Pycsar	-0.102084	0.467001			4	6	7.54717	11.3208
1485	Lamassu-Mrr	PD-T7-1	-0.102084	0.467001			5	4	9.43396	7.54717
1486	Lamassu-Mrr	PrrC	-0.102084	0.467001			5	4	9.43396	7.54717
1487	Lamassu-Mrr	RnlAB	-0.102084	0.467001			5	4	9.43396	7.54717
1488	Lamassu-Mrr	Septu	-0.102084	0.467001			5	4	9.43396	7.54717
1489	Lamassu-Mrr	SspBCDE	-0.102084	0.467001			5	4	9.43396	7.54717
1490	PD_T7_2	PrrC	-0.102084	0.467001			6	4	11.3208	7.54717
1491	PD_T7_2	Septu	-0.102084	0.467001			6	4	11.3208	7.54717
1492	PD_T7_2	SspBCDE	-0.102084	0.467001			6	4	11.3208	7.54717
1493	PrrC	Pycsar	-0.102084	0.467001			4	6	7.54717	11.3208
1494	Pycsar	RnlAB	-0.102084	0.467001			6	4	11.3208	7.54717
1495	Pycsar	Septu	-0.102084	0.467001			6	4	11.3208	7.54717
1496	AbiD	CBASS Type III	-0.101345	0.470251			2	11	3.77358	20.7547
1497	Belisama	CBASS Type III	-0.101345	0.470251			2	11	3.77358	20.7547
1498	Belisama	Druantia Type III	-0.101345	0.470251			2	11	3.77358	20.7547
1499	Borvo	CBASS Type III	-0.101345	0.470251			2	11	3.77358	20.7547
1500	Borvo	Druantia Type III	-0.101345	0.470251			2	11	3.77358	20.7547
1501	CBASS Type III	CRISPR-Cas Type I-E	-0.101345	0.470251			11	2	20.7547	3.77358
1502	CBASS Type III	DISARM Type I	-0.101345	0.470251			11	2	20.7547	3.77358
1503	CBASS Type III	DRT Type II	-0.101345	0.470251			11	2	20.7547	3.77358
1504	CBASS Type III	Druantia Type I	-0.101345	0.470251			11	2	20.7547	3.77358
1505	CBASS Type III	DS-11	-0.101345	0.470251			11	2	20.7547	3.77358
1506	CBASS Type III	DS-14	-0.101345	0.470251			11	2	20.7547	3.77358
1507	CBASS Type III	HEC-04	-0.101345	0.470251			11	2	20.7547	3.77358
1508	CBASS Type III	Old_exonuclease	-0.101345	0.470251			11	2	20.7547	3.77358
1509	CBASS Type III	Rst_DUF4238	-0.101345	0.470251			11	2	20.7547	3.77358
1510	CBASS Type III	VP1851	-0.101345	0.470251			11	2	20.7547	3.77358
1511	CRISPR-Cas Type I-E	Druantia Type III	-0.101345	0.470251			2	11	3.77358	20.7547
1512	CRISPR-Cas Type IV-E	Druantia Type III	-0.101345	0.470251			2	11	3.77358	20.7547
1513	DISARM Type I	Druantia Type III	-0.101345	0.470251			2	11	3.77358	20.7547
1514	DRT Type II	Druantia Type III	-0.101345	0.470251			2	11	3.77358	20.7547
1515	Druantia Type I	Druantia Type III	-0.101345	0.470251			2	11	3.77358	20.7547
1516	Druantia Type III	DS-1	-0.101345	0.470251			11	2	20.7547	3.77358
1517	Druantia Type III	DS-11	-0.101345	0.470251			11	2	20.7547	3.77358
1518	Druantia Type III	DS-14	-0.101345	0.470251			11	2	20.7547	3.77358
1519	Druantia Type III	Gao system Iet	-0.101345	0.470251			11	2	20.7547	3.77358
1520	Druantia Type III	Gao system Qat	-0.101345	0.470251			11	3	20.7547	3.77358
1521	Druantia Type III	HEC-04	-0.101345	0.470251			11	2	20.7547	3.77358
1522	Druantia Type III	Hma	-0.101345	0.470251			11	2	20.7547	3.77358
1523	Druantia Type III	Old_exonuclease	-0.101345	0.470251			11	2	20.7547	3.77358
1524	Druantia Type III	Retron Type II	-0.101345	0.470251			11	2	20.7547	3.77358
1525	Druantia Type III	VP1851	-0.101345	0.470251			11	2	20.7547	3.77358
1526	RloC	Wadjet Type I	0.100287	0.474921			40	39	47.1698	54.717
1527	CBASS Type I	Zorya Type I	0.099449	0.478638			5	14	9.43396	26.4151
1528	Shango	Zorya Type I	0.099449	0.478638			5	14	9.43396	26.4151
1529	CBASS Type I	CoCoNut Type II	0.099449	0.478638			5	14	9.43396	26.4151
1530	CoCoNut Type II	Shango	0.099449	0.478638			14	5	26.4151	9.43396
1531	DS-38	Prithvi	-0.0955533	0.496118			3	7	5.66038	13.2075
1532	DS-6	Prithvi	-0.0955533	0.496118			3	7	5.66038	13.2075
1533	gcu24	Prithvi	-0.0955533	0.496118			3	7	5.66038	13.2075
1534	Mokosh Type I-C	Prithvi	-0.0955533	0.496118			3	7	5.66038	13.2075
1535	pAgo_S2B	Prithvi	-0.0955533	0.496118			3	7	5.66038	13.2075
1536	PD-T4-6	Prithvi	-0.0955533	0.496118			3	7	5.66038	13.2075
1537	Prithvi	SanaTA	-0.0955533	0.496118			7	3	13.2075	5.66038
1538	6A_MBL	Nantosuelta	-0.0954983	0.496367			2	10	3.77358	18.8679
1539	AbiE	Nantosuelta	-0.0954983	0.496367			3	10	3.77358	18.8679
1540	CRISPR-Cas Type IV-E	Nantosuelta	-0.0954983	0.496367			2	10	3.77358	18.8679
1541	Nantosuelta	VP1851	-0.0954983	0.496367			10	2	18.8679	3.77358
1542	AbiD	Nantosuelta	-0.0954983	0.496367			2	10	3.77358	18.8679
1543	Belisama	Nantosuelta	-0.0954983	0.496367			2	10	3.77358	18.8679
1544	Borvo	Nantosuelta	-0.0954983	0.496367			2	10	3.77358	18.8679
1545	CRISPR-Cas Type I-E	Nantosuelta	-0.0954983	0.496367			2	10	3.77358	18.8679
1546	DISARM Type I	Nantosuelta	-0.0954983	0.496367			2	10	3.77358	18.8679
1547	DRT Type II	Nantosuelta	-0.0954983	0.496367			2	10	3.77358	18.8679
1548	Druantia Type I	Nantosuelta	-0.0954983	0.496367			2	10	3.77358	18.8679
1549	DS-1	Nantosuelta	-0.0954983	0.496367			2	10	3.77358	18.8679
1550	DS-11	Nantosuelta	-0.0954983	0.496367			2	10	3.77358	18.8679
1551	DS-14	Nantosuelta	-0.0954983	0.496367			2	10	3.77358	18.8679
1552	Gao system Iet	Nantosuelta	-0.0954983	0.496367			2	10	3.77358	18.8679
1553	Gao system Qat	Nantosuelta	-0.0954983	0.496367			3	10	3.77358	18.8679
1554	HEC-04	Nantosuelta	-0.0954983	0.496367			2	10	3.77358	18.8679
1555	Nantosuelta	Old_exonuclease	-0.0954983	0.496367			10	2	18.8679	3.77358
1556	Nantosuelta	Retron Type II	-0.0954983	0.496367			10	2	18.8679	3.77358
1557	Nantosuelta	Rst_DUF4238	-0.0954983	0.496367			10	2	18.8679	3.77358
1558	CRISPR-Cas Type I-F	Lamassu-Cap4_nuclease	-0.0953872	0.49687			19	8	35.8491	15.0943
1559	RM Type III	RM Type IV	-0.0953872	0.49687			9	21	16.9811	35.8491
1560	BREX Type I	DarTG	-0.0922139	0.51136			5	4	9.43396	7.54717
1561	BREX Type I	DRT9	-0.0922139	0.51136			5	4	9.43396	7.54717
1562	BREX Type I	DS-19	-0.0922139	0.51136			5	4	9.43396	7.54717
1563	BREX Type I	Gao system Mza	-0.0922139	0.51136			5	4	9.43396	7.54717
1564	BREX Type I	PD-T7-1	-0.0922139	0.51136			5	4	9.43396	7.54717
1565	BREX Type I	PrrC	-0.0922139	0.51136			5	4	9.43396	7.54717
1566	BREX Type I	RnlAB	-0.0922139	0.51136			5	4	9.43396	7.54717
1567	BREX Type I	Septu	-0.0922139	0.51136			5	4	9.43396	7.54717
1568	BREX Type I	SspBCDE	-0.0922139	0.51136			5	4	9.43396	7.54717
1569	BREX Type III	DarTG	-0.0922139	0.51136			5	4	9.43396	7.54717
1570	BREX Type III	DRT9	-0.0922139	0.51136			5	4	9.43396	7.54717
1571	BREX Type III	Gao system Mza	-0.0922139	0.51136			5	4	9.43396	7.54717
1572	BREX Type III	PD-T7-1	-0.0922139	0.51136			5	4	9.43396	7.54717
1573	BREX Type III	PrrC	-0.0922139	0.51136			5	4	9.43396	7.54717
1574	BREX Type III	RnlAB	-0.0922139	0.51136			5	4	9.43396	7.54717
1575	BREX Type III	Septu	-0.0922139	0.51136			5	4	9.43396	7.54717
1576	BREX Type III	SspBCDE	-0.0922139	0.51136			5	4	9.43396	7.54717
1577	CBASS Type I	DarTG	-0.0922139	0.51136			5	4	9.43396	7.54717
1578	CBASS Type I	DRT9	-0.0922139	0.51136			5	4	9.43396	7.54717
1579	CBASS Type I	DS-19	-0.0922139	0.51136			5	4	9.43396	7.54717
1580	CBASS Type I	Gao system Mza	-0.0922139	0.51136			5	4	9.43396	7.54717
1581	CBASS Type I	PrrC	-0.0922139	0.51136			5	4	9.43396	7.54717
1582	CBASS Type I	RnlAB	-0.0922139	0.51136			5	4	9.43396	7.54717
1583	CBASS Type I	Septu	-0.0922139	0.51136			5	4	9.43396	7.54717
1584	CBASS Type I	SspBCDE	-0.0922139	0.51136			5	4	9.43396	7.54717
1585	DarTG	PD-T4-8	-0.0922139	0.51136			4	5	7.54717	9.43396
1586	DarTG	Shango	-0.0922139	0.51136			4	5	7.54717	9.43396
1587	DarTG	Tiamat	-0.0922139	0.51136			4	5	7.54717	9.43396
1588	DRT9	PD-T4-8	-0.0922139	0.51136			4	5	7.54717	9.43396
1589	DRT9	Shango	-0.0922139	0.51136			4	5	7.54717	9.43396
1590	DS-19	PD-T4-8	-0.0922139	0.51136			4	5	7.54717	9.43396
1591	DS-19	Shango	-0.0922139	0.51136			4	5	7.54717	9.43396
1592	DS-19	Tiamat	-0.0922139	0.51136			4	5	7.54717	9.43396
1593	Gao system Mza	PD-T4-8	-0.0922139	0.51136			4	5	7.54717	9.43396
1594	Gao system Mza	Shango	-0.0922139	0.51136			4	5	7.54717	9.43396
1595	Gao system Mza	Tiamat	-0.0922139	0.51136			4	5	7.54717	9.43396
1596	PD-T4-8	PD-T7-1	-0.0922139	0.51136			5	4	9.43396	7.54717
1597	PD-T4-8	PrrC	-0.0922139	0.51136			5	4	9.43396	7.54717
1598	PD-T4-8	RnlAB	-0.0922139	0.51136			5	4	9.43396	7.54717
1599	PD-T4-8	Septu	-0.0922139	0.51136			5	4	9.43396	7.54717
1600	PD-T4-8	SspBCDE	-0.0922139	0.51136			5	4	9.43396	7.54717
1601	PD-T7-1	Shango	-0.0922139	0.51136			4	5	7.54717	9.43396
1602	PD-T7-1	Tiamat	-0.0922139	0.51136			4	5	7.54717	9.43396
1603	PrrC	Shango	-0.0922139	0.51136			4	5	7.54717	9.43396
1604	PrrC	Tiamat	-0.0922139	0.51136			4	5	7.54717	9.43396
1605	RnlAB	Shango	-0.0922139	0.51136			4	5	7.54717	9.43396
1606	Septu	Shango	-0.0922139	0.51136			4	5	7.54717	9.43396
1607	Shango	SspBCDE	-0.0922139	0.51136			5	4	9.43396	7.54717
1608	SspBCDE	Tiamat	-0.0922139	0.51136			4	5	7.54717	9.43396
1609	Druantia Type III	RM Type IV	-0.0915235	0.514541			11	21	20.7547	35.8491
1610	DS-32	Shedu	0.0912792	0.515669			6	12	11.3208	22.6415
1611	AbiZ	RM Type I	0.0911922	0.516071			1	51	1.88679	67.9245
1612	Avs_V	RM Type I	0.0911922	0.516071			1	51	1.88679	67.9245
1613	BREX Type II	RM Type I	0.0911922	0.516071			1	51	1.88679	67.9245
1614	CoCoNut Type III-A	RM Type I	0.0911922	0.516071			1	51	1.88679	67.9245
1615	dCTPdeaminase	RM Type I	0.0911922	0.516071			1	51	1.88679	67.9245
1616	Dsr Type I	RM Type I	0.0911922	0.516071			1	51	1.88679	67.9245
1617	pAgo_LongB	RM Type I	0.0911922	0.516071			1	51	1.88679	67.9245
1618	Retron Type III	RM Type I	0.0911922	0.516071			1	51	1.88679	67.9245
1619	Retron Type IV	RM Type I	0.0911922	0.516071			1	51	1.88679	67.9245
1620	RM Type I	ShosTA	0.0911922	0.516071			51	1	67.9245	1.88679
1621	RM Type I	TgvAB	0.0911922	0.516071			51	1	67.9245	1.88679
1622	RM Type I	TIR Type III	0.0911922	0.516071			51	1	67.9245	1.88679
1623	Mokosh Type I-C	Nantosuelta	0.0905624	0.518985			3	10	5.66038	18.8679
1624	6A_MBL	Mokosh Type I-A	-0.0895622	0.523631			2	9	3.77358	16.9811
1625	AbiD	Mokosh Type I-A	-0.0895622	0.523631			2	9	3.77358	16.9811
1626	AbiE	Mokosh Type I-A	-0.0895622	0.523631			3	9	3.77358	16.9811
1627	Belisama	Mokosh Type I-A	-0.0895622	0.523631			2	9	3.77358	16.9811
1628	Borvo	Mokosh Type I-A	-0.0895622	0.523631			2	9	3.77358	16.9811
1629	CRISPR-Cas Type I-E	Mokosh Type I-A	-0.0895622	0.523631			2	9	3.77358	16.9811
1630	CRISPR-Cas Type IV-E	Mokosh Type I-A	-0.0895622	0.523631			2	9	3.77358	16.9811
1631	DISARM Type I	Mokosh Type I-A	-0.0895622	0.523631			2	9	3.77358	16.9811
1632	DRT Type II	Mokosh Type I-A	-0.0895622	0.523631			2	9	3.77358	16.9811
1633	Druantia Type I	Mokosh Type I-A	-0.0895622	0.523631			2	9	3.77358	16.9811
1634	DS-1	Mokosh Type I-A	-0.0895622	0.523631			2	9	3.77358	16.9811
1635	DS-11	Mokosh Type I-A	-0.0895622	0.523631			2	9	3.77358	16.9811
1636	DS-14	Mokosh Type I-A	-0.0895622	0.523631			2	9	3.77358	16.9811
1637	Gao system Iet	Mokosh Type I-A	-0.0895622	0.523631			2	9	3.77358	16.9811
1638	Gao system Qat	Mokosh Type I-A	-0.0895622	0.523631			3	9	3.77358	16.9811
1639	HEC-04	Mokosh Type I-A	-0.0895622	0.523631			2	9	3.77358	16.9811
1640	Hma	Mokosh Type I-A	-0.0895622	0.523631			2	9	3.77358	16.9811
1641	Mokosh Type I-A	Old_exonuclease	-0.0895622	0.523631			9	2	16.9811	3.77358
1642	Mokosh Type I-A	VP1851	-0.0895622	0.523631			9	2	16.9811	3.77358
1643	Gabija	Lamassu-Cap4_nuclease	0.0894575	0.524118			24	8	39.6226	15.0943
1644	BREX Type I	Pycsar	0.0884092	0.529011			5	6	9.43396	11.3208
1645	BREX Type III	PD_T7_2	0.0884092	0.529011			5	6	9.43396	11.3208
1646	PD_T7_2	Tiamat	0.0884092	0.529011			6	5	11.3208	9.43396
1647	PD-T4-8	Pycsar	0.0884092	0.529011			5	6	9.43396	11.3208
1648	JukAB	RloC	0.0877721	0.531996			25	40	43.3962	47.1698
1649	CoCoNut Type II	CRISPR-Cas Type I-F	0.087557	0.533006			14	19	26.4151	35.8491
1650	CoCoNut Type II	RM Type IV	0.087557	0.533006			14	21	26.4151	35.8491
1651	Bunzi	DS-32	-0.087519	0.533184			3	6	5.66038	11.3208
1652	Bunzi	Lamassu-Mrr	-0.087519	0.533184			3	5	5.66038	9.43396
1653	Bunzi	PD_T7_2	-0.087519	0.533184			3	6	5.66038	11.3208
1654	Bunzi	Pycsar	-0.087519	0.533184			3	6	5.66038	11.3208
1655	DS-32	DS-38	-0.087519	0.533184			6	3	11.3208	5.66038
1656	DS-32	DS-6	-0.087519	0.533184			6	3	11.3208	5.66038
1657	DS-32	gcu24	-0.087519	0.533184			6	3	11.3208	5.66038
1658	DS-32	pAgo_S2B	-0.087519	0.533184			6	3	11.3208	5.66038
1659	DS-32	PsyrTA	-0.087519	0.533184			6	3	11.3208	5.66038
1660	DS-32	SanaTA	-0.087519	0.533184			6	3	11.3208	5.66038
1661	DS-38	Lamassu-Mrr	-0.087519	0.533184			3	5	5.66038	9.43396
1662	DS-38	PD_T7_2	-0.087519	0.533184			3	6	5.66038	11.3208
1663	DS-38	Pycsar	-0.087519	0.533184			3	6	5.66038	11.3208
1664	DS-6	Lamassu-Mrr	-0.087519	0.533184			3	5	5.66038	9.43396
1665	DS-6	PD_T7_2	-0.087519	0.533184			3	6	5.66038	11.3208
1666	gcu24	Lamassu-Mrr	-0.087519	0.533184			3	5	5.66038	9.43396
1667	gcu24	PD_T7_2	-0.087519	0.533184			3	6	5.66038	11.3208
1668	Lamassu-Mrr	Mokosh Type I-C	-0.087519	0.533184			5	3	9.43396	5.66038
1669	Lamassu-Mrr	pAgo_S2B	-0.087519	0.533184			5	3	9.43396	5.66038
1670	Lamassu-Mrr	PD-T4-6	-0.087519	0.533184			5	3	9.43396	5.66038
1671	Lamassu-Mrr	PsyrTA	-0.087519	0.533184			5	3	9.43396	5.66038
1672	Lamassu-Mrr	SanaTA	-0.087519	0.533184			5	3	9.43396	5.66038
1673	Mokosh Type I-C	Pycsar	-0.087519	0.533184			3	6	5.66038	11.3208
1674	pAgo_S2B	PD_T7_2	-0.087519	0.533184			3	6	5.66038	11.3208
1675	pAgo_S2B	Pycsar	-0.087519	0.533184			3	6	5.66038	11.3208
1676	PD_T7_2	PD-T4-6	-0.087519	0.533184			6	3	11.3208	5.66038
1677	PD_T7_2	PsyrTA	-0.087519	0.533184			6	3	11.3208	5.66038
1678	PD-T4-6	Pycsar	-0.087519	0.533184			3	6	5.66038	11.3208
1679	PsyrTA	Pycsar	-0.087519	0.533184			3	6	5.66038	11.3208
1680	Pycsar	SanaTA	-0.087519	0.533184			6	3	11.3208	5.66038
1681	CBASS Type III	PD_λ_5	-0.0858214	0.541186			11	8	20.7547	15.0943
1682	Druantia Type III	Lamassu-Cap4_nuclease	-0.0858214	0.541186			11	8	20.7547	15.0943
1683	Druantia Type III	PD_λ_5	-0.0858214	0.541186			11	8	20.7547	15.0943
1684	Druantia Type III	RM Type III	-0.0858214	0.541186			11	9	20.7547	16.9811
1685	DS-32	RM Type II	-0.0857738	0.541412			6	35	11.3208	45.283
1686	Pycsar	RM Type II	-0.0857738	0.541412			6	35	11.3208	45.283
1687	Pycsar	Wadjet Type I	0.0857738	0.541412			6	39	11.3208	54.717
1688	AbiE	RM Type I	-0.0854591	0.542902			3	51	3.77358	67.9245
1689	DS-1	RM Type I	-0.0854591	0.542902			2	51	3.77358	67.9245
1690	Gao system Iet	RM Type I	-0.0854591	0.542902			2	51	3.77358	67.9245
1691	RM Type I	Rst_DUF4238	-0.0854591	0.542902			51	2	67.9245	3.77358
1692	DarTG	Gabija	-0.0854179	0.543097			4	24	7.54717	39.6226
1693	DS-19	Gabija	-0.0854179	0.543097			4	24	7.54717	39.6226
1694	Gabija	PrrC	-0.0854179	0.543097			24	4	39.6226	7.54717
1695	Gabija	RloC	0.0845657	0.547143			24	40	39.6226	47.1698
1696	CRISPR-Cas Type I-F	PD-T7-1	0.0843096	0.548361			19	4	35.8491	7.54717
1697	PD-T7-1	RM Type IV	0.0843096	0.548361			4	21	7.54717	35.8491
1698	6A_MBL	Hachiman	-0.0834966	0.552239			2	9	3.77358	15.0943
1699	6A_MBL	PD_λ_5	-0.0834966	0.552239			2	8	3.77358	15.0943
1700	6A_MBL	Prometheus	-0.0834966	0.552239			2	8	3.77358	15.0943
1701	6A_MBL	Rst_HelicaseDUF2290	-0.0834966	0.552239			2	8	3.77358	15.0943
1702	AbiD	Hachiman	-0.0834966	0.552239			2	9	3.77358	15.0943
1703	AbiD	PD_λ_5	-0.0834966	0.552239			2	8	3.77358	15.0943
1704	AbiD	Prometheus	-0.0834966	0.552239			2	8	3.77358	15.0943
1705	AbiD	RM Type III	-0.0834966	0.552239			2	9	3.77358	16.9811
1706	AbiD	Rst_HelicaseDUF2290	-0.0834966	0.552239			2	8	3.77358	15.0943
1707	AbiE	Lamassu-Cap4_nuclease	-0.0834966	0.552239			3	8	3.77358	15.0943
1708	AbiE	PD_λ_5	-0.0834966	0.552239			3	8	3.77358	15.0943
1709	AbiE	Prometheus	-0.0834966	0.552239			3	8	3.77358	15.0943
1710	AbiE	RM Type III	-0.0834966	0.552239			3	9	3.77358	16.9811
1711	AbiE	Rst_HelicaseDUF2290	-0.0834966	0.552239			3	8	3.77358	15.0943
1712	Belisama	Prometheus	-0.0834966	0.552239			2	8	3.77358	15.0943
1713	Belisama	RM Type III	-0.0834966	0.552239			2	9	3.77358	16.9811
1714	Belisama	Rst_HelicaseDUF2290	-0.0834966	0.552239			2	8	3.77358	15.0943
1715	Borvo	Hachiman	-0.0834966	0.552239			2	9	3.77358	15.0943
1716	Borvo	Lamassu-Cap4_nuclease	-0.0834966	0.552239			2	8	3.77358	15.0943
1717	Borvo	PD_λ_5	-0.0834966	0.552239			2	8	3.77358	15.0943
1718	Borvo	Prometheus	-0.0834966	0.552239			2	8	3.77358	15.0943
1719	Borvo	Rst_HelicaseDUF2290	-0.0834966	0.552239			2	8	3.77358	15.0943
1720	CRISPR-Cas Type I-E	Hachiman	-0.0834966	0.552239			2	9	3.77358	15.0943
1721	CRISPR-Cas Type I-E	Lamassu-Cap4_nuclease	-0.0834966	0.552239			2	8	3.77358	15.0943
1722	CRISPR-Cas Type I-E	PD_λ_5	-0.0834966	0.552239			2	8	3.77358	15.0943
1723	CRISPR-Cas Type I-E	Prometheus	-0.0834966	0.552239			2	8	3.77358	15.0943
1724	CRISPR-Cas Type I-E	RM Type III	-0.0834966	0.552239			2	9	3.77358	16.9811
1725	CRISPR-Cas Type I-E	Rst_HelicaseDUF2290	-0.0834966	0.552239			2	8	3.77358	15.0943
1726	CRISPR-Cas Type IV-E	Hachiman	-0.0834966	0.552239			2	9	3.77358	15.0943
1727	CRISPR-Cas Type IV-E	Lamassu-Cap4_nuclease	-0.0834966	0.552239			2	8	3.77358	15.0943
1728	CRISPR-Cas Type IV-E	PD_λ_5	-0.0834966	0.552239			2	8	3.77358	15.0943
1729	CRISPR-Cas Type IV-E	Prometheus	-0.0834966	0.552239			2	8	3.77358	15.0943
1730	CRISPR-Cas Type IV-E	RM Type III	-0.0834966	0.552239			2	9	3.77358	16.9811
1731	DISARM Type I	PD_λ_5	-0.0834966	0.552239			2	8	3.77358	15.0943
1732	DISARM Type I	Prometheus	-0.0834966	0.552239			2	8	3.77358	15.0943
1733	DISARM Type I	RM Type III	-0.0834966	0.552239			2	9	3.77358	16.9811
1734	DISARM Type I	Rst_HelicaseDUF2290	-0.0834966	0.552239			2	8	3.77358	15.0943
1735	DRT Type II	Hachiman	-0.0834966	0.552239			2	9	3.77358	15.0943
1736	DRT Type II	Lamassu-Cap4_nuclease	-0.0834966	0.552239			2	8	3.77358	15.0943
1737	DRT Type II	PD_λ_5	-0.0834966	0.552239			2	8	3.77358	15.0943
1738	DRT Type II	Prometheus	-0.0834966	0.552239			2	8	3.77358	15.0943
1739	DRT Type II	Rst_HelicaseDUF2290	-0.0834966	0.552239			2	8	3.77358	15.0943
1740	Druantia Type I	Hachiman	-0.0834966	0.552239			2	9	3.77358	15.0943
1741	Druantia Type I	Lamassu-Cap4_nuclease	-0.0834966	0.552239			2	8	3.77358	15.0943
1742	Druantia Type I	PD_λ_5	-0.0834966	0.552239			2	8	3.77358	15.0943
1743	Druantia Type I	Prometheus	-0.0834966	0.552239			2	8	3.77358	15.0943
1744	Druantia Type I	RM Type III	-0.0834966	0.552239			2	9	3.77358	16.9811
1745	Druantia Type I	Rst_HelicaseDUF2290	-0.0834966	0.552239			2	8	3.77358	15.0943
1746	DS-1	Prometheus	-0.0834966	0.552239			2	8	3.77358	15.0943
1747	DS-1	Rst_HelicaseDUF2290	-0.0834966	0.552239			2	8	3.77358	15.0943
1748	DS-11	Hachiman	-0.0834966	0.552239			2	9	3.77358	15.0943
1749	DS-11	Lamassu-Cap4_nuclease	-0.0834966	0.552239			2	8	3.77358	15.0943
1750	DS-11	PD_λ_5	-0.0834966	0.552239			2	8	3.77358	15.0943
1751	DS-11	Prometheus	-0.0834966	0.552239			2	8	3.77358	15.0943
1752	DS-11	RM Type III	-0.0834966	0.552239			2	9	3.77358	16.9811
1753	DS-11	Rst_HelicaseDUF2290	-0.0834966	0.552239			2	8	3.77358	15.0943
1754	DS-14	Hachiman	-0.0834966	0.552239			2	9	3.77358	15.0943
1755	DS-14	Lamassu-Cap4_nuclease	-0.0834966	0.552239			2	8	3.77358	15.0943
1756	DS-14	PD_λ_5	-0.0834966	0.552239			2	8	3.77358	15.0943
1757	DS-14	Prometheus	-0.0834966	0.552239			2	8	3.77358	15.0943
1758	DS-14	RM Type III	-0.0834966	0.552239			2	9	3.77358	16.9811
1759	DS-14	Rst_HelicaseDUF2290	-0.0834966	0.552239			2	8	3.77358	15.0943
1760	Gao system Iet	Hachiman	-0.0834966	0.552239			2	9	3.77358	15.0943
1761	Gao system Iet	Prometheus	-0.0834966	0.552239			2	8	3.77358	15.0943
1762	Gao system Iet	RM Type III	-0.0834966	0.552239			2	9	3.77358	16.9811
1763	Gao system Iet	Rst_HelicaseDUF2290	-0.0834966	0.552239			2	8	3.77358	15.0943
1764	Gao system Qat	Lamassu-Cap4_nuclease	-0.0834966	0.552239			3	8	3.77358	15.0943
1765	Gao system Qat	PD_λ_5	-0.0834966	0.552239			3	8	3.77358	15.0943
1766	Gao system Qat	Prometheus	-0.0834966	0.552239			3	8	3.77358	15.0943
1767	Gao system Qat	RM Type III	-0.0834966	0.552239			3	9	3.77358	16.9811
1768	Gao system Qat	Rst_HelicaseDUF2290	-0.0834966	0.552239			3	8	3.77358	15.0943
1769	Hachiman	HEC-04	-0.0834966	0.552239			9	2	15.0943	3.77358
1770	Hachiman	Old_exonuclease	-0.0834966	0.552239			9	2	15.0943	3.77358
1771	Hachiman	Rst_DUF4238	-0.0834966	0.552239			9	2	15.0943	3.77358
1772	Hachiman	VP1851	-0.0834966	0.552239			9	2	15.0943	3.77358
1773	HEC-04	Lamassu-Cap4_nuclease	-0.0834966	0.552239			2	8	3.77358	15.0943
1774	HEC-04	PD_λ_5	-0.0834966	0.552239			2	8	3.77358	15.0943
1775	HEC-04	Prometheus	-0.0834966	0.552239			2	8	3.77358	15.0943
1776	HEC-04	RM Type III	-0.0834966	0.552239			2	9	3.77358	16.9811
1777	HEC-04	Rst_HelicaseDUF2290	-0.0834966	0.552239			2	8	3.77358	15.0943
1778	Hma	PD_λ_5	-0.0834966	0.552239			2	8	3.77358	15.0943
1779	Hma	Prometheus	-0.0834966	0.552239			2	8	3.77358	15.0943
1780	Hma	RM Type III	-0.0834966	0.552239			2	9	3.77358	16.9811
1781	Hma	Rst_HelicaseDUF2290	-0.0834966	0.552239			2	8	3.77358	15.0943
1782	Lamassu-Cap4_nuclease	Old_exonuclease	-0.0834966	0.552239			8	2	15.0943	3.77358
1783	Lamassu-Cap4_nuclease	VP1851	-0.0834966	0.552239			8	2	15.0943	3.77358
1784	Old_exonuclease	PD_λ_5	-0.0834966	0.552239			2	8	3.77358	15.0943
1785	Old_exonuclease	Prometheus	-0.0834966	0.552239			2	8	3.77358	15.0943
1786	Old_exonuclease	Rst_HelicaseDUF2290	-0.0834966	0.552239			2	8	3.77358	15.0943
1787	PD_λ_5	Retron Type II	-0.0834966	0.552239			8	2	15.0943	3.77358
1788	PD_λ_5	Rst_DUF4238	-0.0834966	0.552239			8	2	15.0943	3.77358
1789	PD_λ_5	VP1851	-0.0834966	0.552239			8	2	15.0943	3.77358
1790	Prometheus	Retron Type II	-0.0834966	0.552239			8	2	15.0943	3.77358
1791	Prometheus	Rst_DUF4238	-0.0834966	0.552239			8	2	15.0943	3.77358
1792	Retron Type II	Rst_HelicaseDUF2290	-0.0834966	0.552239			2	8	3.77358	15.0943
1793	Rst_DUF4238	Rst_HelicaseDUF2290	-0.0834966	0.552239			2	8	3.77358	15.0943
1794	AbiZ	CoCoNut Type II	-0.0830864	0.5542			1	14	1.88679	26.4151
1795	Avs_V	CoCoNut Type II	-0.0830864	0.5542			1	14	1.88679	26.4151
1796	Avs_V	Zorya Type I	-0.0830864	0.5542			1	14	1.88679	26.4151
1797	BREX Type II	CoCoNut Type II	-0.0830864	0.5542			1	14	1.88679	26.4151
1798	BREX Type II	Zorya Type I	-0.0830864	0.5542			1	14	1.88679	26.4151
1799	BstA	CoCoNut Type II	-0.0830864	0.5542			1	14	1.88679	26.4151
1800	BstA	Zorya Type I	-0.0830864	0.5542			1	14	1.88679	26.4151
1801	CoCoNut Type II	dCTPdeaminase	-0.0830864	0.5542			14	1	26.4151	1.88679
1802	CoCoNut Type II	Dpd	-0.0830864	0.5542			14	1	26.4151	1.88679
1803	CoCoNut Type II	Druantia Type II	-0.0830864	0.5542			14	1	26.4151	1.88679
1804	CoCoNut Type II	DS-16	-0.0830864	0.5542			14	1	26.4151	1.88679
1805	CoCoNut Type II	DS-2	-0.0830864	0.5542			14	1	26.4151	1.88679
1806	CoCoNut Type II	DS-24	-0.0830864	0.5542			14	1	26.4151	1.88679
1807	CoCoNut Type II	Erebus	-0.0830864	0.5542			14	1	26.4151	1.88679
1808	CoCoNut Type II	Menshen	-0.0830864	0.5542			14	2	26.4151	3.77358
1809	CoCoNut Type II	pAgo_LongB	-0.0830864	0.5542			14	1	26.4151	1.88679
1810	CoCoNut Type II	PfiAT	-0.0830864	0.5542			14	1	26.4151	1.88679
1811	CoCoNut Type II	Retron Type III	-0.0830864	0.5542			14	1	26.4151	1.88679
1812	CoCoNut Type II	Retron Type IV	-0.0830864	0.5542			14	1	26.4151	1.88679
1813	CoCoNut Type II	Rst_3HP	-0.0830864	0.5542			14	1	26.4151	1.88679
1814	CoCoNut Type II	ShosTA	-0.0830864	0.5542			14	1	26.4151	1.88679
1815	CoCoNut Type II	TgvAB	-0.0830864	0.5542			14	1	26.4151	1.88679
1816	CoCoNut Type II	TIR Type III	-0.0830864	0.5542			14	1	26.4151	1.88679
1817	CoCoNut Type III-A	Zorya Type I	-0.0830864	0.5542			1	14	1.88679	26.4151
1818	dCTPdeaminase	Zorya Type I	-0.0830864	0.5542			1	14	1.88679	26.4151
1819	Dpd	Zorya Type I	-0.0830864	0.5542			1	14	1.88679	26.4151
1820	Druantia Type II	Zorya Type I	-0.0830864	0.5542			1	14	1.88679	26.4151
1821	DS-16	Zorya Type I	-0.0830864	0.5542			1	14	1.88679	26.4151
1822	DS-2	Zorya Type I	-0.0830864	0.5542			1	14	1.88679	26.4151
1823	DS-24	Zorya Type I	-0.0830864	0.5542			1	14	1.88679	26.4151
1824	Erebus	Zorya Type I	-0.0830864	0.5542			1	14	1.88679	26.4151
1825	Menshen	Zorya Type I	-0.0830864	0.5542			2	14	3.77358	26.4151
1826	pAgo_LongB	Zorya Type I	-0.0830864	0.5542			1	14	1.88679	26.4151
1827	PfiAT	Zorya Type I	-0.0830864	0.5542			1	14	1.88679	26.4151
1828	Retron Type III	Zorya Type I	-0.0830864	0.5542			1	14	1.88679	26.4151
1829	Retron Type IV	Zorya Type I	-0.0830864	0.5542			1	14	1.88679	26.4151
1830	Rst_3HP	Zorya Type I	-0.0830864	0.5542			1	14	1.88679	26.4151
1831	ShosTA	Zorya Type I	-0.0830864	0.5542			1	14	1.88679	26.4151
1832	TgvAB	Zorya Type I	-0.0830864	0.5542			1	14	1.88679	26.4151
1833	TIR Type III	Zorya Type I	-0.0830864	0.5542			1	14	1.88679	26.4151
1834	CBASS Type I	RloC	0.0829515	0.554845			5	40	9.43396	47.1698
1835	Lamassu-Cap4_nuclease	RloC	-0.081674	0.560978			8	40	15.0943	47.1698
1836	DarTG	DRT9	-0.0816327	0.561177			4	4	7.54717	7.54717
1837	DarTG	Gao system Mza	-0.0816327	0.561177			4	4	7.54717	7.54717
1838	DarTG	PD-T7-1	-0.0816327	0.561177			4	4	7.54717	7.54717
1839	DarTG	RnlAB	-0.0816327	0.561177			4	4	7.54717	7.54717
1840	DarTG	SspBCDE	-0.0816327	0.561177			4	4	7.54717	7.54717
1841	DRT9	DS-19	-0.0816327	0.561177			4	4	7.54717	7.54717
1842	DRT9	Gao system Mza	-0.0816327	0.561177			4	4	7.54717	7.54717
1843	DRT9	PD-T7-1	-0.0816327	0.561177			4	4	7.54717	7.54717
1844	DRT9	PrrC	-0.0816327	0.561177			4	4	7.54717	7.54717
1845	DRT9	Septu	-0.0816327	0.561177			4	4	7.54717	7.54717
1846	DRT9	SspBCDE	-0.0816327	0.561177			4	4	7.54717	7.54717
1847	DS-19	Gao system Mza	-0.0816327	0.561177			4	4	7.54717	7.54717
1848	DS-19	PD-T7-1	-0.0816327	0.561177			4	4	7.54717	7.54717
1849	DS-19	RnlAB	-0.0816327	0.561177			4	4	7.54717	7.54717
1850	DS-19	Septu	-0.0816327	0.561177			4	4	7.54717	7.54717
1851	DS-19	SspBCDE	-0.0816327	0.561177			4	4	7.54717	7.54717
1852	Gao system Mza	PD-T7-1	-0.0816327	0.561177			4	4	7.54717	7.54717
1853	Gao system Mza	PrrC	-0.0816327	0.561177			4	4	7.54717	7.54717
1854	Gao system Mza	RnlAB	-0.0816327	0.561177			4	4	7.54717	7.54717
1855	Gao system Mza	SspBCDE	-0.0816327	0.561177			4	4	7.54717	7.54717
1856	PD-T7-1	PrrC	-0.0816327	0.561177			4	4	7.54717	7.54717
1857	PD-T7-1	RnlAB	-0.0816327	0.561177			4	4	7.54717	7.54717
1858	PD-T7-1	Septu	-0.0816327	0.561177			4	4	7.54717	7.54717
1859	PrrC	RnlAB	-0.0816327	0.561177			4	4	7.54717	7.54717
1860	PrrC	SspBCDE	-0.0816327	0.561177			4	4	7.54717	7.54717
1861	RnlAB	Septu	-0.0816327	0.561177			4	4	7.54717	7.54717
1862	RnlAB	SspBCDE	-0.0816327	0.561177			4	4	7.54717	7.54717
1863	Septu	SspBCDE	-0.0816327	0.561177			4	4	7.54717	7.54717
1864	AbiZ	RosmerTA	-0.0790569	0.573638			1	13	1.88679	24.5283
1865	Avs_V	RosmerTA	-0.0790569	0.573638			1	13	1.88679	24.5283
1866	BREX Type I	Bunzi	-0.0790569	0.573638			5	3	9.43396	5.66038
1867	BREX Type I	DS-38	-0.0790569	0.573638			5	3	9.43396	5.66038
1868	BREX Type I	gcu24	-0.0790569	0.573638			5	3	9.43396	5.66038
1869	BREX Type I	pAgo_S2B	-0.0790569	0.573638			5	3	9.43396	5.66038
1870	BREX Type I	PsyrTA	-0.0790569	0.573638			5	3	9.43396	5.66038
1871	BREX Type I	SanaTA	-0.0790569	0.573638			5	3	9.43396	5.66038
1872	BREX Type III	DS-38	-0.0790569	0.573638			5	3	9.43396	5.66038
1873	BREX Type III	pAgo_S2B	-0.0790569	0.573638			5	3	9.43396	5.66038
1874	BREX Type III	PsyrTA	-0.0790569	0.573638			5	3	9.43396	5.66038
1875	BREX Type III	SanaTA	-0.0790569	0.573638			5	3	9.43396	5.66038
1876	BstA	RosmerTA	-0.0790569	0.573638			1	13	1.88679	24.5283
1877	Bunzi	PD-T4-8	-0.0790569	0.573638			3	5	5.66038	9.43396
1878	CBASS Type I	DS-38	-0.0790569	0.573638			5	3	9.43396	5.66038
1879	CBASS Type I	pAgo_S2B	-0.0790569	0.573638			5	3	9.43396	5.66038
1880	CoCoNut Type III-A	RosmerTA	-0.0790569	0.573638			1	13	1.88679	24.5283
1881	DarTG	Lamassu-Cap4_nuclease	0.0790569	0.573638			4	8	7.54717	15.0943
1882	dCTPdeaminase	RosmerTA	-0.0790569	0.573638			1	13	1.88679	24.5283
1883	Dpd	RosmerTA	-0.0790569	0.573638			1	13	1.88679	24.5283
1884	Druantia Type II	RosmerTA	-0.0790569	0.573638			1	13	1.88679	24.5283
1885	DS-16	RosmerTA	-0.0790569	0.573638			1	13	1.88679	24.5283
1886	DS-2	RosmerTA	-0.0790569	0.573638			1	13	1.88679	24.5283
1887	DS-24	RosmerTA	-0.0790569	0.573638			1	13	1.88679	24.5283
1888	DS-38	PD-T4-8	-0.0790569	0.573638			3	5	5.66038	9.43396
1889	DS-38	Shango	-0.0790569	0.573638			3	5	5.66038	9.43396
1890	DS-38	Tiamat	-0.0790569	0.573638			3	5	5.66038	9.43396
1891	Dsr Type I	RosmerTA	-0.0790569	0.573638			1	13	1.88679	24.5283
1892	Erebus	RosmerTA	-0.0790569	0.573638			1	13	1.88679	24.5283
1893	Gao system Mza	PD_λ_5	0.0790569	0.573638			4	8	7.54717	15.0943
1894	gcu24	PD-T4-8	-0.0790569	0.573638			3	5	5.66038	9.43396
1895	Lamassu-Cap4_nuclease	PrrC	0.0790569	0.573638			8	4	15.0943	7.54717
1896	Lamassu-Cap4_nuclease	Septu	0.0790569	0.573638			8	4	15.0943	7.54717
1897	Lamassu-Cap4_nuclease	SspBCDE	0.0790569	0.573638			8	4	15.0943	7.54717
1898	Menshen	RosmerTA	-0.0790569	0.573638			2	13	3.77358	24.5283
1899	pAgo_S2B	PD-T4-8	-0.0790569	0.573638			3	5	5.66038	9.43396
1900	pAgo_S2B	Shango	-0.0790569	0.573638			3	5	5.66038	9.43396
1901	pAgo_S2B	Tiamat	-0.0790569	0.573638			3	5	5.66038	9.43396
1902	PD_λ_5	Septu	0.0790569	0.573638			8	4	15.0943	7.54717
1903	PD-T4-8	PsyrTA	-0.0790569	0.573638			5	3	9.43396	5.66038
1904	PD-T4-8	SanaTA	-0.0790569	0.573638			5	3	9.43396	5.66038
1905	PfiAT	RosmerTA	-0.0790569	0.573638			1	13	1.88679	24.5283
1906	Retron Type III	RosmerTA	-0.0790569	0.573638			1	13	1.88679	24.5283
1907	Retron Type IV	RosmerTA	-0.0790569	0.573638			1	13	1.88679	24.5283
1908	RosmerTA	Rst_3HP	-0.0790569	0.573638			13	1	24.5283	1.88679
1909	RosmerTA	TgvAB	-0.0790569	0.573638			13	1	24.5283	1.88679
1910	BREX Type I	DS-6	-0.0790569	0.573638			5	3	9.43396	5.66038
1911	BREX Type I	Mokosh Type I-C	-0.0790569	0.573638			5	3	9.43396	5.66038
1912	BREX Type I	PD-T4-6	-0.0790569	0.573638			5	3	9.43396	5.66038
1913	BREX Type III	Bunzi	-0.0790569	0.573638			5	3	9.43396	5.66038
1914	BREX Type III	DS-6	-0.0790569	0.573638			5	3	9.43396	5.66038
1915	BREX Type III	gcu24	-0.0790569	0.573638			5	3	9.43396	5.66038
1916	BREX Type III	Mokosh Type I-C	-0.0790569	0.573638			5	3	9.43396	5.66038
1917	BREX Type III	PD-T4-6	-0.0790569	0.573638			5	3	9.43396	5.66038
1918	Bunzi	CBASS Type I	-0.0790569	0.573638			3	5	5.66038	9.43396
1919	Bunzi	Shango	-0.0790569	0.573638			3	5	5.66038	9.43396
1920	Bunzi	Tiamat	-0.0790569	0.573638			3	5	5.66038	9.43396
1921	CBASS Type I	DS-6	-0.0790569	0.573638			5	3	9.43396	5.66038
1922	CBASS Type I	gcu24	-0.0790569	0.573638			5	3	9.43396	5.66038
1923	CBASS Type I	PD-T4-6	-0.0790569	0.573638			5	3	9.43396	5.66038
1924	DS-19	RM Type III	0.0790569	0.573638			4	9	7.54717	16.9811
1925	DS-6	PD-T4-8	-0.0790569	0.573638			3	5	5.66038	9.43396
1926	DS-6	Shango	-0.0790569	0.573638			3	5	5.66038	9.43396
1927	DS-6	Tiamat	-0.0790569	0.573638			3	5	5.66038	9.43396
1928	gcu24	Shango	-0.0790569	0.573638			3	5	5.66038	9.43396
1929	gcu24	Tiamat	-0.0790569	0.573638			3	5	5.66038	9.43396
1930	Mokosh Type I-C	PD-T4-8	-0.0790569	0.573638			3	5	5.66038	9.43396
1931	Mokosh Type I-C	Shango	-0.0790569	0.573638			3	5	5.66038	9.43396
1932	Mokosh Type I-C	Tiamat	-0.0790569	0.573638			3	5	5.66038	9.43396
1933	PD-T4-6	PD-T4-8	-0.0790569	0.573638			3	5	5.66038	9.43396
1934	PD-T4-6	Shango	-0.0790569	0.573638			3	5	5.66038	9.43396
1935	PD-T4-6	Tiamat	-0.0790569	0.573638			3	5	5.66038	9.43396
1936	PsyrTA	Shango	-0.0790569	0.573638			3	5	5.66038	9.43396
1937	PsyrTA	Tiamat	-0.0790569	0.573638			3	5	5.66038	9.43396
1938	SanaTA	Shango	-0.0790569	0.573638			3	5	5.66038	9.43396
1939	RosmerTA	Wadjet Type I	0.0781253	0.578177			13	39	24.5283	54.717
1940	CBASS Type II	Prithvi	-0.0778845	0.579353			12	7	22.6415	13.2075
1941	6A_MBL	Prithvi	-0.0772503	0.582455			2	7	3.77358	13.2075
1942	AbiD	Prithvi	-0.0772503	0.582455			2	7	3.77358	13.2075
1943	AbiE	Prithvi	-0.0772503	0.582455			3	7	3.77358	13.2075
1944	Belisama	Prithvi	-0.0772503	0.582455			2	7	3.77358	13.2075
1945	Borvo	Prithvi	-0.0772503	0.582455			2	7	3.77358	13.2075
1946	CRISPR-Cas Type I-E	Prithvi	-0.0772503	0.582455			2	7	3.77358	13.2075
1947	CRISPR-Cas Type IV-E	Prithvi	-0.0772503	0.582455			2	7	3.77358	13.2075
1948	DISARM Type I	Prithvi	-0.0772503	0.582455			2	7	3.77358	13.2075
1949	DRT Type II	Prithvi	-0.0772503	0.582455			2	7	3.77358	13.2075
1950	Druantia Type I	Prithvi	-0.0772503	0.582455			2	7	3.77358	13.2075
1951	DS-1	Prithvi	-0.0772503	0.582455			2	7	3.77358	13.2075
1952	DS-11	Prithvi	-0.0772503	0.582455			2	7	3.77358	13.2075
1953	DS-14	Prithvi	-0.0772503	0.582455			2	7	3.77358	13.2075
1954	Gao system Iet	Prithvi	-0.0772503	0.582455			2	7	3.77358	13.2075
1955	HEC-04	Prithvi	-0.0772503	0.582455			2	7	3.77358	13.2075
1956	Hma	Prithvi	-0.0772503	0.582455			2	7	3.77358	13.2075
1957	Old_exonuclease	Prithvi	-0.0772503	0.582455			2	7	3.77358	13.2075
1958	Prithvi	Rst_DUF4238	-0.0772503	0.582455			7	2	13.2075	3.77358
1959	Prithvi	VP1851	-0.0772503	0.582455			7	2	13.2075	3.77358
1960	RloC	RosmerTA	0.0762443	0.58739			40	13	47.1698	24.5283
1961	Druantia Type III	DS-6	0.0759737	0.588721			11	3	20.7547	5.66038
1962	Mokosh Type I-A	RloC	0.0759737	0.588721			9	40	16.9811	47.1698
1963	CRISPR-Cas Type I-F	RloC	-0.0758411	0.589373			19	40	35.8491	47.1698
1964	DS-32	Gabija	0.0758062	0.589545			6	24	11.3208	39.6226
1965	Gabija	PD_T7_2	0.0758062	0.589545			24	6	39.6226	11.3208
1966	CBASS Type III	RosmerTA	-0.0754882	0.591112			11	13	20.7547	24.5283
1967	AbiZ	CBASS Type II	-0.0750234	0.593405			1	12	1.88679	22.6415
1968	AbiZ	Shedu	-0.0750234	0.593405			1	12	1.88679	22.6415
1969	Avs_V	CBASS Type II	-0.0750234	0.593405			1	12	1.88679	22.6415
1970	Avs_V	Shedu	-0.0750234	0.593405			1	12	1.88679	22.6415
1971	BREX Type II	CBASS Type II	-0.0750234	0.593405			1	12	1.88679	22.6415
1972	BREX Type II	Shedu	-0.0750234	0.593405			1	12	1.88679	22.6415
1973	BstA	CBASS Type II	-0.0750234	0.593405			1	12	1.88679	22.6415
1974	BstA	Shedu	-0.0750234	0.593405			1	12	1.88679	22.6415
1975	CBASS Type II	CoCoNut Type III-A	-0.0750234	0.593405			12	1	22.6415	1.88679
1976	CBASS Type II	dCTPdeaminase	-0.0750234	0.593405			12	1	22.6415	1.88679
1977	CBASS Type II	Dpd	-0.0750234	0.593405			12	1	22.6415	1.88679
1978	CBASS Type II	Druantia Type II	-0.0750234	0.593405			12	1	22.6415	1.88679
1979	CBASS Type II	DS-16	-0.0750234	0.593405			12	1	22.6415	1.88679
1980	CBASS Type II	DS-2	-0.0750234	0.593405			12	1	22.6415	1.88679
1981	CBASS Type II	DS-24	-0.0750234	0.593405			12	1	22.6415	1.88679
1982	CBASS Type II	Erebus	-0.0750234	0.593405			12	1	22.6415	1.88679
1983	CBASS Type II	Menshen	-0.0750234	0.593405			12	2	22.6415	3.77358
1984	CBASS Type II	pAgo_LongB	-0.0750234	0.593405			12	1	22.6415	1.88679
1985	CBASS Type II	PfiAT	-0.0750234	0.593405			12	1	22.6415	1.88679
1986	CBASS Type II	Retron Type III	-0.0750234	0.593405			12	1	22.6415	1.88679
1987	CBASS Type II	Retron Type IV	-0.0750234	0.593405			12	1	22.6415	1.88679
1988	CBASS Type II	Rst_3HP	-0.0750234	0.593405			12	1	22.6415	1.88679
1989	CBASS Type II	ShosTA	-0.0750234	0.593405			12	1	22.6415	1.88679
1990	CBASS Type II	TgvAB	-0.0750234	0.593405			12	1	22.6415	1.88679
1991	CBASS Type II	TIR Type III	-0.0750234	0.593405			12	1	22.6415	1.88679
1992	dCTPdeaminase	Shedu	-0.0750234	0.593405			1	12	1.88679	22.6415
1993	Dpd	Shedu	-0.0750234	0.593405			1	12	1.88679	22.6415
1994	Druantia Type II	Shedu	-0.0750234	0.593405			1	12	1.88679	22.6415
1995	DS-16	Shedu	-0.0750234	0.593405			1	12	1.88679	22.6415
1996	DS-2	Shedu	-0.0750234	0.593405			1	12	1.88679	22.6415
1997	Erebus	Shedu	-0.0750234	0.593405			1	12	1.88679	22.6415
1998	pAgo_LongB	Shedu	-0.0750234	0.593405			1	12	1.88679	22.6415
[truncated: 2,467 more rows]

## Sheet: Table S5
Supplementary Table 5. The bacterial strains and plasmids used in this study.
Strain or plasmid	Description	Abbreviation	Reference or source
Strains
Escherichia coli
TOP10	F- mcrAΔ(mrr-hsd RMS-mcr BC) φ80lacZΔM15ΔlacX74 recA1 araΔ139Δ(ara-leu) 7697galU galK rpsL(Strr ) endA1 nupG		Tiangen
Pseudomonas aeruginosa
PAO1	wild-type, Pseudomonas aeruginosa ATCC15692		[16]
Plasmids
pHERD20T	Expression vector with araC-PBAD promoter; AmpR/CarbR	PaEV	[19]
pHERD20T-Druantia Type III	Druantia Type III in pHERD20T EcoRI/HindIII; AmpR/CarbR	PaDruantia III	This study
pHERD20T-JukAB	JukAB in pHERD20T EcoRI/HindIII; AmpR/CarbR	PaJukAB	This study
pHERD20T-CBASS Type III	CBASS Type III in pHERD20T EcoRI/HindIII; AmpR/CarbR	PaCBASS III	This study
pHERD20T-Hachiman	Hachiman in pHERD20T EcoRI/HindIII; AmpR/CarbR	PaHachiman	This study
pHERD20T-CBASS Type II	CBASS Type II in pHERD20T EcoRI/HindIII; AmpR/CarbR	PaCBASS II	This study
pHERD20T-CoCoNut Type II	CoCoNut Type II in pHERD20T EcoRI/HindIII; AmpR/CarbR	PaCoCoNut II	This study
pHERD20T-Pycsar	Pycsar in pHERD20T EcoRI/HindIII; AmpR/CarbR	PaPycsar	This study
pHERD20T-Druantia Type III+JukAB	Druantia Type III and JukAB in pHERD20T EcoRI/HindIII; AmpR/CarbR	PaDruantia III+JukAB	This study
pHERD20T-CBASS Type III+Hachiman	CBASS Type III and Hachiman in pHERD20T EcoRI/HindIII; AmpR/CarbR	PaCBASS III+Hachiman	This study
pHERD20T-CBASS Type III+CBASS Type II	CBASS Type III and CBASS Type II in pHERD20T EcoRI/HindIII; AmpR/CarbR	PaCBASS III+CBASS II	This study
pHERD20T-CBASS Type II+Druantia Type III	CBASS Type II and Druantia Type III in pHERD20T EcoRI/HindIII; AmpR/CarbR	PaCBASS II+Druantia III	This study
pHERD20T-Pycsar+CoCoNut Type II	Pycsar and CoCoNut Type II in pHERD20T EcoRI/HindIII; AmpR/CarbR	PaPycsar+CoCoNut II	This study
[16] Han S, L.J., Li M, Zhang Y, Duan X, Zhang Y, Chen H, Cai Z, Yang L, Liu Y. DNA Methyltransferase Regulates Nitric Oxide Homeostasis and Virulence in a Chronically Adapted Pseudomonas aeruginosa Strain. mSystems 2022, 7.
[19] Qiu, D.; Damron, F.H.; Mima, T.; Schweizer, H.P.; Yu, H.D. PBAD-based shuttle vectors for functional analysis of toxic and highly regulated genes in Pseudomonas and Burkholderia spp. and other bacteria. Applied and Environmental Microbiology 2008, 74, 7422-7426, doi:10.1128/aem.01369-08.
[1] Hentzer M, Riedel K, Rasmussen TB et al. Inhibition of quorum sensing in Pseudomonas aeruginosa biofilm bacteria by a halogenated furanone compound. Microbiology. 2002; 148: 87-102. https://doi.org/10.1002/jobm.201500268
[2] Qiu D, Damron FH, Mima T et al. PBAD-based shuttle vectors for functional analysis of toxic and highly regulated genes in Pseudomonas and Burkholderia spp. and other bacteria. Appl Environ Microbiol. 2008; 74: 7422-6. https://doi.org/10.1128/AEM.01369-08

## Sheet: Table S6
Supplementary Table 6. Primers used in this study.
Name	Sequence (5’-3’)	Note
Gene overexpression
pHERD20T-Druantia Type III-F	ATGGGATCTGATAAGAATTCATGTCGTACTCCGTAATTAAGT
pHERD20T-Druantia Type III-R	CGACGGCCAGTGCCAAGCTTTTAGCTCTTTAGCTCGACCAACAC
pHERD20T-JukAB-F	ATGGGATCTGATAAGAATTCATGGCAATCATTCACGACGCCG
pHERD20T-JukAB-R	CGACGGCCAGTGCCAAGCTTTCAGCCCACTCGGCAGAACG
pHERD20T-CBASS Type III-F	ATACCCATGGGATCTGATAAGAATTCATGACCAAGAATCCTTCATCAGACG
pHERD20T-CBASS Type III-R	CGACGGCCAGTGCCAAGCTTTCACTTGGTCAACCACTGACC
pHERD20T-Hachiman-F	ATGGGATCTGATAAGAATTCATGGATGAGCTAGGGTTCGA
pHERD20T-Hachiman-R	CGACGGCCAGTGCCAAGCTTTTAGGATAGATCCTTAAAAGTGTTGGCATA
pHERD20T-CBASS Type II-F	ATGGGATCTGATAAGAATTcGTGGGAAAACAAGAAAAAGCCAATGT
pHERD20T-CBASS Type II-R	CGACGGCCAGTGCCAAGCTTTCATTTACTTCTCTCCAATGTTTCCGG
pHERD20T-CoCoNut Type II-F	ATGGGATCTGATAAGAATTCATGTCTGAACTCAAAAAATTCCAGGT
pHERD20T-CoCoNut Type II-R	CGACGGCCAGTGCCAAGCTTCTATATCTGCATTGAAAATGCTCTACG
pHERD20T-Pycsar-F	ATGGGATCTGATAAGAATTcATGACTACTGGGAAGTTGATCGATC
pHERD20T-Pycsar-R	CGACGGCCAGTGCCAAGCTTTCAACGGCTGCCGTCTACTT
pHERD20T-Druantia Type III+JukAB-F1	ATGGGATCTGATAAGAATTCATGTCGTACTCCGTAATTAAGT	same as "pHERD20T-Druantia Type III-F"
pHERD20T-Druantia Type III+JukAB-R1	ATATGGACAATTGGTTTCTTTTAGCTCTTTAGCTCGACCAACAC
pHERD20T-Druantia Type III+JukAB-F2	AAGAAACCAATTGTCCATATTGCATCAGAC
pHERD20T-Druantia Type III+JukAB-R2	CGACGGCCAGTGCCAAGCTTTCAGCCCACTCGGCAGAACG	same as "pHERD20T-JukAB-R"
pHERD20T-CBASS Type III+Hachiman-F1	ATACCCATGGGATCTGATAAGAATTCATGACCAAGAATCCTTCATCAGACG	same as "pHERD20T-CBASS Type III-F"
pHERD20T-CBASS Type III+Hachiman-R1	ATATGGACAATTGGTTTCTTTCACTTGGTCAACCACTGACC
pHERD20T-CBASS Type III+Hachiman-F2	AAGAAACCAATTGTCCATATTGCATCAGAC	same as "pHERD20T-Druantia Type III+JukAB-F2"
pHERD20T-CBASS Type III+Hachiman-R2	CGACGGCCAGTGCCAAGCTTTTAGGATAGATCCTTAAAAGTGTTGGCATA	same as "pHERD20T-Hachiman-R"
pHERD20T-CBASS Type III+CBASS Type II-F1	ATACCCATGGGATCTGATAAGAATTCATGACCAAGAATCCTTCATCAGACG	same as "pHERD20T-CBASS Type III-F"
pHERD20T-CBASS Type III+CBASS Type II-R1	ATATGGACAATTGGTTTCTTTCACTTGGTCAACCACTGACC	same as "pHERD20T-CBASS Type III+Hachiman-R1"
pHERD20T-CBASS Type III+CBASS Type II-F2	AAGAAACCAATTGTCCATATTGCATCAGAC	same as "pHERD20T-Druantia Type III+JukAB-F2"
pHERD20T-CBASS Type III+CBASS Type II-R2	CGACGGCCAGTGCCAAGCTTTCATTTACTTCTCTCCAATGTTTCCGG	same as "pHERD21T-CBASS Type II-R"
pHERD20T-CBASS Type II+Druantia Type III-F1	ATGGGATCTGATAAGAATTcGTGGGAAAACAAGAAAAAGCCAATGT	same as "pHERD20T-CBASS Type II-F"
pHERD20T-CBASS Type II+Druantia Type III-R1	ATATGGACAATTGGTTTCTTTCATTTACTTCTCTCCAATGTTTCCGG
pHERD20T-CBASS Type II+Druantia Type III-F2	AAGAAACCAATTGTCCATATTGCATCAGAC	same as "pHERD20T-Druantia Type III+JukAB-F2"
pHERD20T-CBASS Type II+Druantia Type III-R2	CGACGGCCAGTGCCAAGCTTTTAGCTCTTTAGCTCGACCAACAC	same as "pHERD20T-Druantia Type III-R"
pHERD20T-Pycsar+CoCoNut Type II-F1	ATGGGATCTGATAAGAATTcATGACTACTGGGAAGTTGATCGATC	same as "pHERD20T-Pycsar-F"
pHERD20T-Pycsar+CoCoNut Type II-R1	ATATGGACAATTGGTTTCTTTCAACGGCTGCCGTCTACTT
pHERD20T-Pycsar+CoCoNut Type II-F2	AAGAAACCAATTGTCCATATTGCATCAGAC	same as "pHERD20T-Druantia Type III+JukAB-F2"
pHERD20T-Pycsar+CoCoNut Type II-R2	CGACGGCCAGTGCCAAGCTTCTATATCTGCATTGAAAATGCTCTACG	same as "pHERD20T-CoCoNut Type II-R"
qPCR
gyrB-F	CAAGTACGAAGGCGGTCTGAAG
gyrB-R	GCAGAGCAGGTTCTCGTTGAA
druH-F	GGGCTTGCCCTTTCAGGTAT
druH-R	AAACGGGTGGTAGATGGCTG
druE-F	CGATGCTTATGAGTCGGCCT
druE-R	CTGTCCACTTGGCAGTTTGC
jukA-F	GATCGACGTCATCACCGACA
jukA-R	CCGTCCAGATGCCGGTAATT
jukB-F	AGGGTGTCGAGTGGCTAGAT
jukB-R	CAATTGCTCATCGCGCATGA
trip13-F	ATTGCTGGAAGTGGAGCCTC
trip13-R	TCGGATCGATAGCCACTTGC
horma3-F	ATGACCACCGTTGTCAGCC
horma3-R	ATTCCTTGGCTCAAGTCCCG
horma2-F	TCGTACACGCACTCGGTTAC
horma2-R	AGGCTCTGCTTGACCATTCC
sensing-F (CBASS III)	GCCGCTCAAGGATATCGACA
sensing-R (CBASS III)	AACGACTGGATCTCGCGATC
cyclase_II-F	GCCTGCACCAAGCTTACCTA
cyclase_II-R	ATGGTCAGCTCTGCGATACG
AG_E1_ThiF-F	GAAATCAAGCAGCTACGCCG
AG_E1_ThiF-R	ACCAGGCATTCATTCCCCTG
sensing-F (CBASS II)	GCTTGAACGTTCGCGCATAT
sensing-R (CBASS II)	GAGTAAACCCCAGGAGGTGC
2TM_5-F	AGAAATGGCTGCTCTGGTCC
2TM_5-R	TGTACCTCGTCACCCCTAGG
AG_cyclase-F	GAGATGGTGAGCCTCTACGC
AG_cyclase-R	CCAAACAGGTTCTGCACAGC
cnuB-F	AGCATGTCGGTCGATGGAAA
cnuB-R	ACTGACGCTCATGGTCACTG
cnuC-F	AGCTCAATGGCACGCCTAAT
cnuC-R	AGAATGGCTCCAACTGCTCC
cnuH-F	GCATTCGAGCGTTACGTGTC
cnuH-R	ATCACCACGGTGTCGAACTC
pp2c-F	CTATTTGCTCCAAGACGCGC
pp2c-R	CCACCCAGGGGAACTCAATC
terY-F	CATCTGCTGCCCTTTGAGGA
terY-R	GGTACAAGCCACTTTGCTGC
